# Supplementary material for: Pseudomonas virulence factor controls expression of virulence genes in Pseudomonas entomophila
Source: PLoS One. 2023 May 18;18(5):e0284907. doi: 10.1371/journal.pone.0284907 (PMC10194917; doi:10.1371/journal.pone.0284907)
Supplement: S1 Dataset — (Tab 1) RNA sequencing results for all annotated genes in the P. entomophila genome. (Tab 2) All differentially expressed genes (p < 0.05, FC (WT/KO) > 2). (Tab 3) Differentially expressed genes involved in branched chain amino acid biosynthesis. (Tab 4) Differentially expressed genes involved in the type VI secretion system. (Tab 5) Differentially expressed genes involved in siderophore transport. (Tab 6) Differentially expressed virulence factor genes. (Tab 7) Differentially expressed genes involved in small molecule biosynthesis. (Tab 8) Raw results from DeSeq2. (Tab 9) Raw count table from featureCounts. (XLSX) [file pone.0284907.s013.xlsx]

## Sheet: all genes
										See Kretsch et al. 2021; label represents quadrant in figure 3B.
gene	gene name (UniProt)	gene biotype	-1/FC (WT/KO)	FC (WT/KO)	log2 FC (WT/KO)	p adj	Diff. Reg. p < 0.05 FC > 2 ?	UP	DOWN	observed in secreted proteome?	GTF annotation (Pseudomonas genome database)	annotation (UniProt)
PSEEN_16s_1	#N/A	rRNA	-0.783166	1.27687	0.352611	0.386924	no	0	0	-	ribosomal RNA 16s	#N/A
PSEEN_16s_2	#N/A	rRNA	-1.07252	0.932384	-0.101004	0.679447	no	0	0	-	ribosomal RNA 16s	#N/A
PSEEN_16s_3	#N/A	rRNA	-1.10349	0.906213	-0.142078	0.656123	no	0	0	-	ribosomal RNA 16s	#N/A
PSEEN_16s_4	#N/A	rRNA	-0.891248	1.12202	0.166101	0.719743	no	0	0	-	ribosomal RNA 16s	#N/A
PSEEN_16s_5	#N/A	rRNA	-0.518506	1.92862	0.947568	0.0517057	no	0	0	-	ribosomal RNA 16s	#N/A
PSEEN_16s_6	#N/A	rRNA	-0.475054	2.10503	1.07384	0.027251	yes	1	0	-	ribosomal RNA 16s	#N/A
PSEEN_23s_1	#N/A	rRNA	-1.04957	0.952769	-0.0698014	0.801418	no	0	0	-	ribosomal RNA 23s	#N/A
PSEEN_23s_2	#N/A	rRNA	-1.33688	0.748008	-0.418875	0.274044	no	0	0	-	ribosomal RNA 23s	#N/A
PSEEN_23s_3	#N/A	rRNA	-1.23722	0.808266	-0.307098	0.0217202	no	0	0	-	ribosomal RNA 23s	#N/A
PSEEN_23s_4	#N/A	rRNA	-1.21169	0.825295	-0.277018	0.211762	no	0	0	-	ribosomal RNA 23s	#N/A
PSEEN_23s_5	#N/A	rRNA	-1.16522	0.858208	-0.2206	0.231736	no	0	0	-	ribosomal RNA 23s	#N/A
PSEEN_23s_6	#N/A	rRNA	-2.40692	0.415469	-1.26719	0.325609	no	0	0	-	ribosomal RNA 23s	#N/A
PSEEN_5s_1	#N/A	rRNA	-0.83622	1.19586	0.258045	0.894184	no	0	0	-	ribosomal RNA 5s	#N/A
PSEEN_5s_2	#N/A	rRNA	-1.81534	0.55086	-0.860242	0.216111	no	0	0	-	ribosomal RNA 5s	#N/A
PSEEN_5s_3	#N/A	rRNA	-1.47224	0.679236	-0.558016	0.317775	no	0	0	-	ribosomal RNA 5s	#N/A
PSEEN_5s_4	#N/A	rRNA	-1.77411	0.563664	-0.827091	0.11118	no	0	0	-	ribosomal RNA 5s	#N/A
PSEEN_5s_5	#N/A	rRNA	-0.52416	1.90782	0.931922	0.131202	no	0	0	-	ribosomal RNA 5s	#N/A
PSEEN_5s_6	#N/A	rRNA	-1.04533	0.95664	-0.0639516	0.963343	no	0	0	-	ribosomal RNA 5s	#N/A
PSEEN_5s_7	#N/A	rRNA	-0.702052	1.4244	0.51035	0.437769	no	0	0	-	ribosomal RNA 5s	#N/A
PSEEN_5s_8	#N/A	rRNA	-0.333902	2.99489	1.5825	0.227414	no	0	0	-	ribosomal RNA 5s	#N/A
PSEEN_RS03515	#N/A	pseudogene	-0.853339	1.17187	0.228809	0.552151	no	0	0	-	NA	#N/A
PSEEN_RS13250	#N/A	pseudogene	-1.20266	0.831489	-0.26623	0.131397	no	0	0	-	NA	#N/A
PSEEN_RS24155	#N/A	pseudogene	-0.60616	1.64973	0.722229	0.404627	no	0	0	-	NA	#N/A
PSEEN_RS25975	#N/A	pseudogene	-1.1223	0.891025	-0.166462	0.756178	no	0	0	-	NA	#N/A
PSEEN_RS26060	#N/A	pseudogene	-0.924279	1.08192	0.1136	0.747287	no	0	0	-	NA	#N/A
PSEEN_RS26165	#N/A	pseudogene	-1.29618	0.771495	-0.374271	0.617339	no	0	0	-	NA	#N/A
PSEEN_RS26415	#N/A	ncRNA	-1.39311	0.717819	-0.478308	0.38797	no	0	0	-	NA	#N/A
PSEEN0001	dnaA	CDS	-1.00222	0.997787	-0.00319692	0.992391	no	0	0	-	dnaA, chromosomal replication initiation protein	Chromosomal replication initiator protein DnaA
PSEEN0002	dnaN	CDS	-0.875764	1.14186	0.191386	0.582528	no	0	0	-	dnaN, DNA polymerase III subunit beta	Beta sliding clamp
PSEEN0003	recF	CDS	-0.9705	1.0304	0.0432002	0.850169	no	0	0	-	recF, recombination protein F	DNA replication and repair protein RecF
PSEEN0004	gyrB	CDS	-0.96802	1.03304	0.0468919	0.916096	no	0	0	-	gyrB, DNA gyrase subunit B	DNA gyrase subunit B (EC 5.6.2.2)
PSEEN0005	0	CDS	-0.990974	1.00911	0.0130802	0.931161	no	0	0	-	sigma-54 dependent transcriptional regulator	Putative sigma-54 dependent transcriptional regulator
PSEEN0007	0	CDS	-1.32517	0.754622	-0.406175	0.502926	no	0	0	-	metallo-beta-lactamase family protein	Putative metallo-beta-lactamase family protein
PSEEN0008	0	CDS	-1.35803	0.736359	-0.441519	0.454406	no	0	0	-	hypothetical protein	Pyr_redox_2 domain-containing protein
PSEEN0009	0	CDS	-1.72092	0.581086	-0.783176	0.113724	no	0	0	-	hypothetical protein	Probable membrane transporter protein
PSEEN0010	0	CDS	-1.73118	0.577641	-0.791756	0.184344	no	0	0	-	LysR family transcriptional regulator	Putative transcriptional regulator, LysR family
PSEEN0012	0	CDS	-1.30991	0.76341	-0.389469	0.0214943	no	0	0	-	GMC family oxidoreductase	Putative oxidoreductase, GMC family (EC 1.-.-.-)
PSEEN0013	0	CDS	-1.17746	0.849287	-0.235677	0.0761821	no	0	0	-	major facilitator family transporter	Putative major facilitator family transporter
PSEEN0014	hdtS	CDS	-0.864691	1.15648	0.209743	0.198875	no	0	0	-	hdtS, N-acylhomoserine lactone synthase	N-acylhomoserine lactone synthase
PSEEN0015	0	CDS	-0.812296	1.23108	0.299923	0.226363	no	0	0	-	D,D-heptose 1,7-bisphosphate phosphatase	D,D-heptose 1,7-bisphosphate phosphatase (EC 3.1.3.-)
PSEEN0016	glyS	CDS	-0.814222	1.22817	0.296507	0.0460283	no	0	0	-	glyS, glycyl-tRNA synthetase subunit beta	Glycine--tRNA ligase beta subunit (EC 6.1.1.14) (Glycyl-tRNA synthetase beta subunit) (GlyRS)
PSEEN0017	glyQ	CDS	-1.05838	0.944836	-0.0818637	0.645245	no	0	0	-	glyQ, glycyl-tRNA synthetase subunit alpha	Glycine--tRNA ligase alpha subunit (EC 6.1.1.14) (Glycyl-tRNA synthetase alpha subunit) (GlyRS)
PSEEN0018	tag	CDS	-0.935091	1.06941	0.0968211	0.60181	no	0	0	-	tag, 3-methyladenine DNA glycosylase	3-methyl-adenine DNA glycosylase I, constitutive (EC 3.2.2.20)
PSEEN0019	0	CDS	-1.0005	0.999497	-0.000725193	0.997503	no	0	0	-	lipid A biosynthesis lauroyl acyltransferase	Putative lipid A biosynthesis lauroyl acyltransferase
PSEEN0021	0	CDS	-1.02804	0.972728	-0.0398916	0.919459	no	0	0	-	hypothetical protein	TPR_REGION domain-containing protein
PSEEN0022	trkA	CDS	-0.910188	1.09867	0.135763	0.480219	no	0	0	-	trkA, potassium transporter peripheral membrane protein	Trk system potassium uptake protein TrkA
PSEEN0023	sun	CDS	-0.868948	1.15082	0.202659	0.308027	no	0	0	-	sun, ribosomal RNA small subunit methyltransferase B	16S rRNA m5C967 methyltransferase (EC 2.1.1.176) (rRNA (cytosine-C(5)-)-methyltransferase RsmB)
PSEEN0024	fmt	CDS	-0.938477	1.06556	0.0916072	0.761792	no	0	0	-	fmt, methionyl-tRNA formyltransferase	Methionyl-tRNA formyltransferase (EC 2.1.2.9)
PSEEN0025	def-1	CDS	-0.986553	1.01363	0.0195318	0.967318	no	0	0	-	def, peptide deformylase	Peptide deformylase (PDF) (EC 3.5.1.88) (Polypeptide deformylase)
PSEEN0026	0	CDS	-0.812084	1.2314	0.300299	0.0260031	no	0	0	-	Smf protein, DNA processing chain A	Putative Smf protein, DNA processing chain A
PSEEN0027	tsaC	CDS	-0.91632	1.09132	0.126076	0.659091	no	0	0	-	hypothetical protein	Threonylcarbamoyl-AMP synthase (TC-AMP synthase) (EC 2.7.7.87) (L-threonylcarbamoyladenylate synthase) (t(6)A37 threonylcarbamoyladenosine biosynthesis protein TsaC) (tRNA threonylcarbamoyladenosine biosynthesis protein TsaC)
PSEEN0028	0	CDS	-0.274393	3.64441	1.86568	6.25465e-08	yes	1	0	-	hypothetical protein	Uncharacterized protein
PSEEN0029	qor	CDS	-1.05723	0.945869	-0.0802875	0.889346	no	0	0	-	qor, quinone oxidoreductase	Quinone oxidoreductase, NADPH-dependent (EC 1.6.5.5)
PSEEN0030	hemF	CDS	-0.937433	1.06674	0.0932122	0.678991	no	0	0	-	hemF, coproporphyrinogen III oxidase	Oxygen-dependent coproporphyrinogen-III oxidase (CPO) (Coprogen oxidase) (Coproporphyrinogenase) (EC 1.3.3.3)
PSEEN0031	aroE	CDS	-1.02382	0.976731	-0.0339675	0.917218	no	0	0	-	aroE, shikimate 5-dehydrogenase	Shikimate dehydrogenase (NADP(+)) (SDH) (EC 1.1.1.25)
PSEEN0032	0	CDS	-1.03568	0.965552	-0.0505748	0.77925	no	0	0	-	sulfate transporter	Putative sulfate transporter
PSEEN0033	0	CDS	-1.07379	0.931277	-0.102718	0.759302	no	0	0	-	glycine betaine-binding protein	Putative glycine betaine-binding protein
PSEEN0034	betC	CDS	-1.20954	0.82676	-0.27446	0.0538852	no	0	0	-	betC, choline sulfatase	Choline sulfatase (EC 3.1.6.6)
PSEEN0035	0	CDS	-1.22831	0.814124	-0.29668	0.225797	no	0	0	-	LysR family transcriptional regulator	Putative transcriptional regulator, LysR family
PSEEN0036	0	CDS	-1.3194	0.757919	-0.399885	0.129668	no	0	0	-	hypothetical protein	Uncharacterized protein
PSEEN0037	trpA	CDS	-1.09709	0.911503	-0.13368	0.392723	no	0	0	-	trpA, tryptophan synthase subunit alpha	Tryptophan synthase alpha chain (EC 4.2.1.20)
PSEEN0038	trpB	CDS	-1.07783	0.927789	-0.108132	0.584357	no	0	0	-	trpB, tryptophan synthase subunit beta	Tryptophan synthase beta chain (EC 4.2.1.20)
PSEEN0039	trpI	CDS	-0.927272	1.07843	0.108935	0.854477	no	0	0	-	trpI, transcriptional regulator TrpI	Transcriptional regulator TrpI
PSEEN0040	0	CDS	-0.604077	1.65542	0.727195	0.282577	no	0	0	-	hypothetical protein	Uncharacterized protein
PSEEN0041	0	CDS	-0.88474	1.13028	0.176674	0.161849	no	0	0	Q1 - upregulated	hypothetical protein	Uncharacterized protein
PSEEN0042	0	CDS	-0.977875	1.02263	0.0322786	0.894728	no	0	0	Q1 - upregulated	hypothetical protein	Uncharacterized protein
PSEEN0043	0	CDS	-0.916393	1.09124	0.125962	0.523678	no	0	0	-	luciferase-like monooxygenase	Putative luciferase-like monooxygenase
PSEEN0044	0	CDS	-1.19899	0.834036	-0.261819	0.274769	no	0	0	-	hypothetical protein	Uncharacterized protein
PSEEN0045	0	CDS	-1.68272	0.594277	-0.750793	0.000935097	no	0	0	-	lipoprotein	Putative lipoprotein
PSEEN0046	0	CDS	-0.56167	1.78041	0.832205	0.0465737	no	0	0	-	lipoprotein	Putative lipoprotein
PSEEN0047	0	CDS	-1.14432	0.873878	-0.194496	0.365567	no	0	0	-	hypothetical protein	Uncharacterized protein
PSEEN0048	0	CDS	-1.10557	0.904514	-0.144786	0.705532	no	0	0	-	HAD superfamily hydrolase	Putative hydrolase, HAD family
PSEEN0049	0	CDS	-1.158	0.863557	-0.211636	0.63615	no	0	0	-	transferase	Putative transferase
PSEEN0050	prlC	CDS	-1.07665	0.928809	-0.106546	0.72853	no	0	0	-	prlC, oligopeptidase A	Oligopeptidase A (EC 3.4.24.-)
PSEEN0051	0	CDS	-1.2002	0.833194	-0.263275	0.0297941	no	0	0	-	hypothetical protein	Uncharacterized protein
PSEEN0052	0	CDS	-1.04739	0.954756	-0.066796	0.727619	no	0	0	-	hypothetical protein	Elp3 domain-containing protein
PSEEN0053	cynT-2	CDS	-0.869481	1.15011	0.201774	0.252237	no	0	0	-	cynT-2, carbonic anhydrase	Carbonic anhydrase (EC 4.2.1.1) (Carbonate dehydratase)
PSEEN0054	0	CDS	-1.32658	0.753818	-0.407711	0.0850131	no	0	0	-	sulfate transporter	Putative sulfate transporter
PSEEN0055	0	CDS	-5.62148	0.177889	-2.49095	4.54512e-15	yes	0	-1	-	hypothetical protein	Uncharacterized protein
PSEEN0056	coxB	CDS	-1.33092	0.751357	-0.412429	0.0777465	no	0	0	-	coxB, cytochrome c oxidase subunit II	Cytochrome c oxidase subunit 2 (EC 7.1.1.9)
PSEEN0057	coxA	CDS	-1.08119	0.924903	-0.112626	0.628709	no	0	0	-	coxA, cytochrome c oxidase subunit I	Cytochrome c oxidase subunit 1 (EC 7.1.1.9)
PSEEN0058	0	CDS	-1.0018	0.998206	-0.00259061	0.995315	no	0	0	-	cytochrome C oxidase assembly protein	Cytochrome c oxidase assembly protein CtaG
PSEEN0059	0	CDS	-1.21545	0.822741	-0.281489	0.00812736	no	0	0	-	cytochrome c oxidase subunit III	Cytochrome aa3 subunit 3 (EC 7.1.1.9) (Cytochrome c oxidase polypeptide III)
PSEEN0060	0	CDS	-0.99239	1.00767	0.0110211	0.969018	no	0	0	-	hypothetical protein	Uncharacterized protein
PSEEN0061	0	CDS	-0.861706	1.16049	0.214733	0.702138	no	0	0	-	hypothetical protein	SURF1-like protein
PSEEN0062	0	CDS	-0.961007	1.04057	0.0573804	0.865683	no	0	0	-	hypothetical protein	Uncharacterized protein
PSEEN0063	0	CDS	-1.02086	0.97957	-0.0297798	0.945206	no	0	0	-	cytochrome oxidase assembly protein	Putative cytochrome oxidase assembly protein
PSEEN0064	cyoE1	CDS	-0.963441	1.03795	0.0537325	0.911283	no	0	0	-	protoheme IX farnesyltransferase	Protoheme IX farnesyltransferase 1 (EC 2.5.1.141) (Heme B farnesyltransferase 1) (Heme O synthase 1)
PSEEN0065	0	CDS	-0.828795	1.20657	0.270912	0.466645	no	0	0	Q4 - downregulated	Sco1/SenC family electron transport protein	Putative electron transport protein, Sco1/SenC family
PSEEN0066	0	CDS	-0.982335	1.01798	0.0257127	0.95834	no	0	0	-	D-methionine-binding lipoprotein MetQ	Putative D-methionine-binding lipoprotein MetQ
PSEEN0067	0	CDS	-0.974901	1.02574	0.0366718	0.932546	no	0	0	-	D-methionine ABC transporter MetI, membrane protein	Putative D-methionine ABC transporter MetI, membrane protein
PSEEN0068	metN2	CDS	-1.08704	0.919929	-0.120406	0.655708	no	0	0	-	metN, DL-methionine transporter ATP-binding subunit	Methionine import ATP-binding protein MetN 2 (EC 7.4.2.11)
PSEEN0069	0	CDS	-1.13118	0.884036	-0.177822	0.354988	no	0	0	-	lipoprotein	Putative lipoprotein
PSEEN0070	znuB	CDS	-1.09439	0.913755	-0.130121	0.571878	no	0	0	-	znuB, Zinc ABC transporter permease	Zinc ABC transporter, permease protein
PSEEN0071	znuC	CDS	-1.3724	0.72865	-0.456702	0.0144791	no	0	0	-	znuC, Zinc ABC transporter ATP-binding protein	Zinc import ATP-binding protein ZnuC (EC 7.2.2.20)
PSEEN0072	fur	CDS	-1.37911	0.725105	-0.463739	0.235844	no	0	0	-	transcriptional repressor of Zn transport system Zur	Ferric uptake regulation protein
PSEEN0073	znuA	CDS	-1.36683	0.731619	-0.450836	0.10178	no	0	0	-	Zinc ABC transporter ZnuA, periplasmic binding protein	High-affinity zinc uptake system protein ZnuA
PSEEN0074	thrB	CDS	-1.12644	0.887755	-0.171766	0.494462	no	0	0	-	thrB, homoserine kinase	Homoserine kinase (HK) (HSK) (EC 2.7.1.39)
PSEEN0075	0	CDS	-0.902711	1.10777	0.147664	0.501594	no	0	0	-	hypothetical protein	Uncharacterized protein
PSEEN0076	polA	CDS	-1.13487	0.881157	-0.182529	0.0071057	no	0	0	-	polA, DNA polymerase I	DNA polymerase I (EC 2.7.7.7)
PSEEN0078	engB	CDS	-1.02045	0.979958	-0.0292078	0.884872	no	0	0	-	engB, ribosome biogenesis GTP-binding protein YsxC	Probable GTP-binding protein EngB
PSEEN0079	0	CDS	-0.97668	1.02388	0.0340425	0.810376	no	0	0	Q1 - upregulated	cytochrome c-type protein	Putative cytochrome c-type protein
PSEEN0080	0	CDS	-0.966634	1.03452	0.048958	0.890151	no	0	0	-	cytochrome c4	Putative cytochrome c4
PSEEN0081	dsbA	CDS	-0.888973	1.12489	0.169788	0.356261	no	0	0	-	dsbA, thiol:disulfide interchange protein	Thiol:disulfide interchange protein
PSEEN0082	0	CDS	-0.802308	1.2464	0.317772	0.01881	no	0	0	-	DNAse I-like hydrolase	Putative DNAse I-like hydrolase
PSEEN0083	0	CDS	-0.866574	1.15397	0.206605	0.0265911	no	0	0	-	diguanylate cyclase	Putative diguanylate cyclase (GGDEF domain protein)
PSEEN0084	0	CDS	-1.15111	0.868728	-0.203023	0.586968	no	0	0	-	N-acetylmuramoyl-L-alanine amidase	Putative N-acetylmuramoyl-L-alanine amidase (EC 3.5.1.28)
PSEEN0085	0	CDS	-0.932037	1.07292	0.101541	0.699387	no	0	0	-	signal transduction protein	Cyclic-guanylate-specific phosphodiesterase (EC 3.1.4.52)
PSEEN0086	kinB	CDS	-1.01074	0.989373	-0.0154135	0.978418	no	0	0	-	kinB, alginate biosynthesis sensor protein KinB	Histidine kinase (EC 2.7.13.3)
PSEEN0087	algB	CDS	-0.837534	1.19398	0.25578	0.519098	no	0	0	-	algB, alginate biosynthesis response regulator AlgB	Alginate biosynthesis response regulator AlgB
PSEEN0089	0	CDS	-0.702603	1.42328	0.509218	0.318689	no	0	0	-	hypothetical protein	Uncharacterized protein
PSEEN0090	0	CDS	-0.95196	1.05046	0.0710269	0.915648	no	0	0	-	hypothetical protein	UPF0391 membrane protein PSEEN0090
PSEEN0091	0	CDS	-0.950612	1.05195	0.0730717	0.914213	no	0	0	-	hypothetical protein	Uncharacterized protein
PSEEN0093	gltP	CDS	-1.03626	0.965007	-0.0513892	0.826059	no	0	0	-	gltP, glutamate/aspartate:proton symporter	Probable proton/glutamate-aspartate symporter
PSEEN0094	0	CDS	-0.986187	1.01401	0.020067	0.91926	no	0	0	-	hypothetical protein	Uncharacterized protein
PSEEN0095	0	CDS	-1.16228	0.860375	-0.216963	0.399171	no	0	0	-	lipoprotein	Putative lipoprotein
PSEEN0096	0	CDS	-1.05422	0.94857	-0.0761732	0.774868	no	0	0	-	hypothetical protein	MlaD domain-containing protein
PSEEN0097	0	CDS	-1.097	0.911574	-0.133568	0.376465	no	0	0	-	ABC transporter ATP-binding protein	Putative ABC transporter, ATP-binding protein (EC 3.6.3.-)
PSEEN0098	0	CDS	-1.14961	0.869859	-0.201147	0.098393	no	0	0	-	ABC transporter permease	Intermembrane phospholipid transport system permease protein MlaE
PSEEN0099	0	CDS	-0.803305	1.24486	0.31598	0.102191	no	0	0	-	hypothetical protein	Uncharacterized protein
PSEEN0100	0	CDS	-0.805441	1.24156	0.312149	0.187332	no	0	0	-	metalloprotease M16 family	Putative metalloprotease, M16 family (EC 3.4.-.-)
PSEEN0101	0	CDS	-1.06158	0.941996	-0.0862076	0.703482	no	0	0	-	Na+/Pi cotransporter	Putative Na+/Pi cotransporter
PSEEN0103	0	CDS	-0.776006	1.28865	0.36586	0.37238	no	0	0	-	TerC family efflux transporter	Putative efflux transporter, TerC family
PSEEN0104	citN	CDS	-0.89574	1.1164	0.158848	0.600183	no	0	0	-	citN, citrate transporter	Citrate transporter
PSEEN0106	0	CDS	-1.25321	0.797951	-0.325628	0.195883	no	0	0	-	hypothetical protein	CENP-V/GFA domain-containing protein
PSEEN0107	0	CDS	-0.932086	1.07286	0.101465	0.716901	no	0	0	-	hypothetical protein	DUF4105 domain-containing protein
PSEEN0108	0	CDS	-0.63746	1.56873	0.649593	0.290282	no	0	0	-	hypothetical protein	Uncharacterized protein
PSEEN0110	0	CDS	-1.41986	0.704296	-0.505747	0.189286	no	0	0	-	hypothetical protein	Uncharacterized protein
PSEEN0111	0	CDS	-1.06275	0.940956	-0.0878016	0.736613	no	0	0	-	hypothetical protein	Uncharacterized protein
PSEEN0112	0	CDS	-0.6151	1.62575	0.701107	0.386258	no	0	0	-	hypothetical protein	Uncharacterized protein
PSEEN0113	0	CDS	-0.744803	1.34264	0.425069	0.151538	no	0	0	-	acetyl-CoA hydrolase/transferase	Putative acetyl-CoA hydrolase/transferase (EC 3.1.2.1)
PSEEN0114	pntB	CDS	-0.774019	1.29196	0.369559	0.246496	no	0	0	-	pntB, pyridine nucleotide transhydrogenase subunit beta	NAD(P) transhydrogenase subunit beta (EC 7.1.1.1) (Nicotinamide nucleotide transhydrogenase subunit beta)
PSEEN0115	pntAB	CDS	-0.560339	1.78464	0.835629	0.0605852	no	0	0	-	pntAB, pyridine proton-translocating NAD(P) transhydrogenase	Proton-translocating NAD(P)(+) transhydrogenase (EC 7.1.1.1)
PSEEN0116	pntAA	CDS	-0.542111	1.84464	0.88334	0.065285	no	0	0	-	pntAA, proton-translocating NAD(P) transhydrogenase	Proton-translocating NAD(P) transhydrogenase (EC 1.6.1.2)
PSEEN0118	0	CDS	-0.601335	1.66297	0.733759	0.0071057	no	0	0	-	LysR family transcriptional regulator	Putative transcriptional regulator, LysR family
PSEEN0120	gcdH	CDS	-0.942415	1.0611	0.0855655	0.902704	no	0	0	-	gcdH, glutaryl-CoA dehydrogenase	Glutaryl-CoA dehydrogenase (EC 1.3.99.7)
PSEEN0121	0	CDS	-0.992326	1.00773	0.0111141	0.986151	no	0	0	-	L-carnitine dehydratase/bile acid-inducible protein F	Putative L-carnitine dehydratase/bile acid-inducible protein F
PSEEN0131	0	CDS	-0.0260682	38.3609	5.26156	1.83813e-32	yes	1	0	-	pvfD, PvfD	Uncharacterized protein
PSEEN0132	0	CDS	-0.00275299	363.241	8.50478	4.30072e-14	yes	1	0	-	pvfC, PvfC	Putative non ribosomal peptide synthethase, loading module
PSEEN0133	0	CDS	-0.0027086	369.194	8.52824	5.39617e-20	yes	1	0	-	pvfB, PvfB	Uncharacterized protein
PSEEN0134	0	CDS	-0.00178236	561.054	9.13199	8.4589e-22	yes	1	0	Q3	pvfA, PvfA	Uncharacterized protein
PSEEN0136	0	CDS	-0.208397	4.79853	2.26259	7.3235e-26	yes	1	0	-	hypothetical protein	Uncharacterized protein
PSEEN0137	0	CDS	-0.105552	9.47398	3.24397	1.82579e-141	yes	1	0	-	GntR family transcriptional regulator	Putative transcriptional regulator, GntR family
PSEEN0138	0	CDS	-0.825586	1.21126	0.27651	0.00124557	no	0	0	-	hypothetical protein	Uncharacterized protein
PSEEN0139	0	CDS	-0.790437	1.26512	0.339278	0.00237507	no	0	0	-	signal transduction protein	Putative signal transduction protein GGDEF/EAL domain
PSEEN0140	0	CDS	-0.944869	1.05835	0.0818137	0.73753	no	0	0	-	hypothetical protein	Uncharacterized protein
PSEEN0141	0	CDS	-0.921577	1.0851	0.117823	0.53448	no	0	0	-	surface adhesion protein	Surface adhesion protein
PSEEN0143	0	CDS	-0.783803	1.27583	0.351438	0.292083	no	0	0	-	type I toxin efflux outer membrane protein TolC	Putative type I toxin efflux outer membrane protein TolC
PSEEN0144	0	CDS	-0.992406	1.00765	0.0109971	0.980313	no	0	0	-	type I toxin efflux ATP-binding protein	Putative type I toxin efflux ATP-binding protein (EC 3.6.3.-)
PSEEN0145	0	CDS	-1.09148	0.916191	-0.126279	0.653552	no	0	0	-	type I toxin efflux membrane fusion protein	Membrane fusion protein (MFP) family protein
PSEEN0146	0	CDS	-1.19692	0.835477	-0.259329	0.479947	no	0	0	-	taurine catabolic dioxygenase	Putative taurine catabolic dioxygenase (EC 1.14.11.17)
PSEEN0147	0	CDS	-1.13709	0.87944	-0.185342	0.64696	no	0	0	-	ABC transporter substrate-binding protein	Putative ABC transporter, periplasmic binding protein
PSEEN0148	0	CDS	-1.03969	0.961829	-0.0561472	0.914597	no	0	0	-	ABC transporter ATP-binding protein	Putative ABC transporter, ATP-binding protein (EC 3.6.3.-)
PSEEN0149	0	CDS	-1.34521	0.743376	-0.427836	0.385308	no	0	0	-	ABC transporter permease	Putative ABC transporter, permease protein
PSEEN0150	0	CDS	-0.827866	1.20793	0.272531	0.291232	no	0	0	-	transcriptional factor-related protein	Putative transcriptional factor-related protein
PSEEN0151	0	CDS	-0.939318	1.0646	0.0903137	0.801418	no	0	0	-	hypothetical protein	Uncharacterized protein
PSEEN0152	0	CDS	-0.473518	2.11185	1.07851	0.037857	yes	1	0	-	MarR family transcriptional regulator	Putative transcriptional activator, MarR family
PSEEN0153	0	CDS	-0.690076	1.44912	0.535173	0.232399	no	0	0	-	efflux transporter, permease	Putative efflux transporter, permease protein
PSEEN0154	0	CDS	-0.850209	1.17618	0.234111	0.547414	no	0	0	-	hypothetical protein	Uncharacterized protein
PSEEN0155	0	CDS	-1.00313	0.996882	-0.00450597	0.992391	no	0	0	-	efflux transporter, membrane fusion protein	Putative efflux transporter, membrane fusion protein
PSEEN0156	0	CDS	-1.15443	0.866226	-0.207184	0.434713	no	0	0	-	efflux transporter, outer membrane protein	Putative efflux transporter, outer membrane protein
PSEEN0158	dsbB2	CDS	-1.03249	0.968535	-0.0461245	0.820448	no	0	0	-	disulfide bond formation protein B1	Disulfide bond formation protein B 2 (Disulfide oxidoreductase 2)
PSEEN0159	algQ	CDS	-0.963398	1.03799	0.0537963	0.797407	no	0	0	-	algQ, anti-RNA polymerase sigma 70 factor	Transcriptional regulator AlgQ
PSEEN0160	0	CDS	-1.03377	0.967334	-0.0479137	0.785088	no	0	0	Q4 - downregulated	peptidyl-prolyl cis-trans isomerase	Peptidyl-prolyl cis-trans isomerase (EC 5.2.1.8)
PSEEN0161	algP	CDS	-1.1912	0.83949	-0.252414	0.102606	no	0	0	Q1 - upregulated	algP, alginate regulatory protein AlgP	Alginate regulatory protein AlgP
PSEEN0162	0	CDS	-1.14606	0.872558	-0.196678	0.546621	no	0	0	-	hypothetical protein	Uncharacterized protein
PSEEN0163	0	CDS	-0.911273	1.09737	0.134046	0.429302	no	0	0	-	ABC transporter ATP-binding protein	Putative ABC transporter, ATP-binding protein (EC 3.6.3.-)
PSEEN0164	0	CDS	-0.936451	1.06786	0.0947244	0.653552	no	0	0	-	hypothetical protein	Uncharacterized protein
PSEEN0165	0	CDS	-1.21874	0.820523	-0.285385	0.12883	no	0	0	-	amino acid transporter LysE	Putative transporter, LysE family
PSEEN0166	0	CDS	-1.21165	0.825321	-0.276972	0.0257096	no	0	0	-	hypothetical protein	PHB domain-containing protein
PSEEN0167	0	CDS	-1.51666	0.659342	-0.600901	0.0108591	no	0	0	-	hypothetical protein	NfeD domain-containing protein
PSEEN0168	0	CDS	-1.17555	0.850663	-0.233341	0.367314	no	0	0	-	hypothetical protein	tRNA_edit domain-containing protein
PSEEN0169	0	CDS	-1.10994	0.900949	-0.150483	0.177416	no	0	0	-	hypothetical protein	Uncharacterized protein
PSEEN0170	0	CDS	-0.994177	1.00586	0.00842501	0.983374	no	0	0	-	hypothetical protein	Uncharacterized protein
PSEEN0171	0	CDS	-1.05556	0.947361	-0.0780134	0.822965	no	0	0	-	hypothetical protein	Uncharacterized protein
PSEEN0172	0	CDS	-1.00819	0.991875	-0.0117697	0.970997	no	0	0	Q1 - upregulated	hypothetical protein	Putative dipeptidase (EC 3.4.13.-)
PSEEN0173	0	CDS	-1.20545	0.829564	-0.269575	0.32818	no	0	0	-	hypothetical protein	Uncharacterized protein
PSEEN0174	0	CDS	-1.35733	0.736739	-0.440775	0.0523209	no	0	0	-	GntR family transcriptional regulator	Putative transcriptional regulator, GntR family
PSEEN0175	0	CDS	-1.26892	0.788071	-0.343603	0.162852	no	0	0	-	putative oxidoreductase	Putative succinate dehydrogenase (Fumarate reductase) (EC 1.3.99.1)
PSEEN0176	0	CDS	-1.07552	0.929781	-0.105036	0.80302	no	0	0	-	ferredoxin, 4Fe-4S	Putative ferredoxin, 4Fe-4S
PSEEN0177	0	CDS	-1.39615	0.716256	-0.481453	0.00528005	no	0	0	-	hypothetical protein	Uncharacterized protein
PSEEN0178	0	CDS	-1.00779	0.99227	-0.0111955	0.980313	no	0	0	-	hypothetical protein	GBBH-like_N domain-containing protein
PSEEN0179	0	CDS	-1.19405	0.837484	-0.255866	0.0488007	no	0	0	-	hypothetical protein	Uncharacterized protein
PSEEN0180	0	CDS	-1.23635	0.808829	-0.306093	0.280318	no	0	0	-	alkyl sulfate ester ABC transporter AstC, ATP-binding protein	Putative alkyl sulfate ester ABC transporter AstC, ATP-binding protein (EC 3.6.3.-)
PSEEN0181	0	CDS	-1.28853	0.776078	-0.365727	0.106357	no	0	0	-	alkyl sulfate ester ABC transporter permease AstB	Putative alkyl sulfate ester ABC transporter AstB, permease protein
PSEEN0182	0	CDS	-1.03415	0.966979	-0.048444	0.92479	no	0	0	-	aryl sulfate ester ABC transporter AstR, periplasmic binding protein	Putative aryl sulfate ester ABC transporter AstR, periplasmic binding protein
PSEEN0183	atsK	CDS	-1.12189	0.891355	-0.165928	0.710914	no	0	0	-	atsK, alkylsulfatase AtsK	Alkylsulfatase AtsK (EC 1.14.11.17)
PSEEN0184	0	CDS	-1.16178	0.860746	-0.21634	0.675902	no	0	0	-	LysR family transcriptional regulator	Putative transcritpional regulator, LysR family
PSEEN0186	0	CDS	-1.04524	0.956721	-0.0638306	0.836754	no	0	0	-	TonB-dependent receptor	Putative TonB-dependent receptor
PSEEN0187	0	CDS	-1.0494	0.952924	-0.0695675	0.853383	no	0	0	-	arylsulfotransferase	Putative arylsulfotransferase
PSEEN0189	gabD	CDS	-0.745451	1.34147	0.423815	0.0742902	no	0	0	-	gabD, succinate-semialdehyde dehydrogenase I	Succinate-semialdehyde dehydrogenase (EC 1.2.1.16)
PSEEN0191	gabT	CDS	-0.807887	1.2378	0.307774	0.116235	no	0	0	-	gabT, 4-aminobutyrate aminotransferase	4-aminobutyrate aminotransferase, PLP-dependent (EC 2.6.1.22)
PSEEN0192	0	CDS	-0.964376	1.03694	0.052333	0.91457	no	0	0	-	response regulator	Putative response regulator
PSEEN0195	0	CDS	-0.606685	1.6483	0.72098	0.112216	no	0	0	-	sensory box protein	Putative sensory box protein
PSEEN0196	0	CDS	-1.10258	0.906967	-0.140878	0.610783	no	0	0	-	fatty acid desaturase	Putative fatty acid desaturase (EC 1.14.19.-)
PSEEN0197	0	CDS	-1.03013	0.970751	-0.042827	0.799347	no	0	0	-	sensory box protein	Putative sensory box protein
PSEEN0198	metI	CDS	-1.32353	0.755553	-0.404395	0.208677	no	0	0	-	metI, D-methionine ABC transporter permease	D-methionine ABC transporter, permease protein
PSEEN0199	metN1	CDS	-1.41331	0.707556	-0.499083	0.118482	no	0	0	-	D-methionine ABC transporter MetN, ATP-binding protein	Methionine import ATP-binding protein MetN 1 (EC 7.4.2.11)
PSEEN0200	0	CDS	-0.764119	1.3087	0.388131	0.521322	no	0	0	-	D-methionine-binding periplasmic lipoprotein MetQ	Putative D-methionine-binding periplasmic lipoprotein MetQ
PSEEN0201	0	CDS	-1.31067	0.762966	-0.390308	0.290333	no	0	0	-	monooxygenase	Putative monooxygenase
PSEEN0202	0	CDS	-1.2355	0.80939	-0.305093	0.444076	no	0	0	-	acyl-CoA dehydrogenase	Putative acyl-CoA dehydrogenase (EC 1.3.99.-)
PSEEN0203	0	CDS	-0.971099	1.02976	0.04231	0.906743	no	0	0	-	acyl-CoA dehydrogenase	Putative acyl-CoA dehydrogenase (EC 1.3.99.-)
PSEEN0205	0	CDS	-1.11601	0.896049	-0.15835	0.258097	no	0	0	-	putative amino-acid ABC transporter ATP-binding protein YecC	Putative amino acid ABC transporter, ATP-binding protein (EC 3.6.3.-)
PSEEN0206	0	CDS	-1.29161	0.77423	-0.369165	2.09753e-05	no	0	0	-	amino acid ABC transporter permease	Putative amino acid ABC transporter, permease protein
PSEEN0207	0	CDS	-1.09277	0.915105	-0.127991	0.644789	no	0	0	-	cystine transporter subunit	Putative amino acid ABC transporter, periplasmic amino acid-binding protein
PSEEN0208	srpH	CDS	-1.16514	0.858269	-0.220499	0.491435	no	0	0	-	srpH, serine O-acetyltransferase	Serine O-acetyltransferase (EC 2.3.1.30)
PSEEN0209	0	CDS	-0.942615	1.06088	0.0852596	0.611147	no	0	0	-	BCCT family choline/carnitine/betaine transporter	Putative choline/glycine betaine transporter, BCCT family
PSEEN0210	tauD	CDS	-0.587557	1.70196	0.7672	0.0510782	no	0	0	-	tauD, taurine dioxygenase	Taurine dioxygenase, 2-oxoglutarate-dependent (EC 1.14.11.17)
PSEEN0211	tauC	CDS	-0.818581	1.22163	0.288802	0.461569	no	0	0	-	tauC, taurine ABC transporter permease	Taurine ABC transporter, permease protein
PSEEN0212	tauB	CDS	-0.938237	1.06583	0.0919765	0.861168	no	0	0	-	tauB, taurine transporter ATP-binding subunit	Taurine import ATP-binding protein TauB (EC 7.6.2.7)
PSEEN0213	tauA	CDS	-0.858691	1.16456	0.219789	0.324353	no	0	0	-	tauA, taurine ABC transporter periplasmic taurine-binding protein	Taurine ABC transporter, periplasmic taurine-binding protein
PSEEN0214	0	CDS	-0.881331	1.13465	0.182245	0.391665	no	0	0	-	outer membrane porin OprE	Putative outer membrane porin OprE
PSEEN0215	lsfA	CDS	-0.860365	1.1623	0.21698	0.654339	no	0	0	Q1 - upregulated	lsfA, Thiol-specific antioxidant protein LsfA	Alkyl hydroperoxide reductase C (Peroxiredoxin) (Thioredoxin peroxidase)
PSEEN0217	ssuE	CDS	-1.81053	0.552323	-0.856415	0.0011586	no	0	0	-	ssuE, NAD(P)H-dependent FMN reductase	NAD(P)H-dependent FMN reductase (EC 1.5.1.29)
PSEEN0218	ssuA	CDS	-1.42552	0.701499	-0.511486	0.0124734	no	0	0	-	ssuA, sulfonate ABC transporter periplasmic sulfonate-binding protein SsuA	Sulfonate ABC transporter, periplasmic sulfonate-binding protein SsuA
PSEEN0219	ssuD	CDS	-1.146	0.872598	-0.196612	0.554473	no	0	0	-	ssuD, alkanesulfonate monooxygenase	Alkanesulfonate monooxygenase (EC 1.14.14.5) (FMNH2-dependent aliphatic sulfonate monooxygenase)
PSEEN0220	ssuC	CDS	-1.11025	0.900698	-0.150885	0.599029	no	0	0	-	ssuC, sulfonate ABC transporter permease SsuC	Sulfonate ABC transporter, permease protein SsuC
PSEEN0221	ssuB	CDS	-1.19874	0.834209	-0.261519	0.266722	no	0	0	-	ssuB, aliphatic sulfonates transport ATP-binding subunit	Aliphatic sulfonates import ATP-binding protein SsuB (EC 7.6.2.14)
PSEEN0222	ssuF	CDS	-1.02268	0.977819	-0.0323603	0.951489	no	0	0	-	ssuF, organosulfonate utilization protein SsuF	Organosulfonate utilization protein SsuF
PSEEN0223	0	CDS	-1.07951	0.926342	-0.110383	0.628709	no	0	0	-	TetR family transcriptional regulator	Putative transcriptional regulator, TetR family
PSEEN0224	gshA	CDS	-1.04888	0.953399	-0.0688474	0.681586	no	0	0	-	gshA, glutamate--cysteine ligase	Glutamate--cysteine ligase (EC 6.3.2.2) (Gamma-ECS) (GCS) (Gamma-glutamylcysteine synthetase)
PSEEN0225	0	CDS	-0.861487	1.16078	0.2151	0.418055	no	0	0	-	thioesterase	Putative thioesterase
PSEEN0226	0	CDS	-1.05176	0.95079	-0.0728015	0.726485	no	0	0	Q2	RNA-binding transcription accessory protein	Putative RNA-binding transcription accessory protein
PSEEN0227	ompR	CDS	-0.950685	1.05187	0.0729605	0.856188	no	0	0	-	ompR, osmolarity response regulator	Two-component response regulator OpmR
PSEEN0228	envZ	CDS	-0.958953	1.0428	0.0604677	0.739408	no	0	0	-	envZ, osmolarity sensor protein EnvZ	Histidine kinase (EC 2.7.13.3)
PSEEN0229	rimK	CDS	-0.89443	1.11803	0.160959	0.398409	no	0	0	-	rimK, ribosomal protein S6 modification protein	Probable alpha-L-glutamate ligase (EC 6.3.2.-)
PSEEN0230	0	CDS	-0.86904	1.15069	0.202505	0.368935	no	0	0	-	hypothetical protein	Zn_protease domain-containing protein
PSEEN0231	hslR	CDS	-1.24006	0.806411	-0.310412	0.227332	no	0	0	Q4 - downregulated	hslR, heat shock protein 15, ribosome associated	Heat shock protein 15
PSEEN0232	0	CDS	-1.07136	0.933395	-0.0994404	0.653552	no	0	0	-	hypothetical protein	acidPPc domain-containing protein
PSEEN0233	hslO	CDS	-0.916854	1.09069	0.125235	0.216764	no	0	0	-	hslO, Hsp33-like chaperonin	33 kDa chaperonin (Heat shock protein 33 homolog) (HSP33)
PSEEN0234	pckA	CDS	-0.832446	1.20128	0.264571	0.327498	no	0	0	-	pck, phosphoenolpyruvate carboxykinase	Phosphoenolpyruvate carboxykinase (ATP) (PCK) (PEP carboxykinase) (PEPCK) (EC 4.1.1.49)
PSEEN0236	0	CDS	-1.29215	0.773902	-0.369777	0.427564	no	0	0	Q1 - upregulated	thioesterase	Putative thioesterase
PSEEN0237	0	CDS	-1.28426	0.778657	-0.36094	0.0418452	no	0	0	-	LuxR family DNA-binding response regulator	Putative DNA-binding response regulator, LuxR family
PSEEN0238	0	CDS	-1.38193	0.723624	-0.466688	0.037543	no	0	0	-	chemotaxis protein methyltransferase CheR-type	Protein-glutamate O-methyltransferase (EC 2.1.1.80)
PSEEN0239	0	CDS	-1.22171	0.818524	-0.288903	0.477396	no	0	0	-	hypothetical protein	Uncharacterized protein
PSEEN0240	0	CDS	-1.05587	0.947089	-0.0784279	0.498631	no	0	0	-	molybdopterin oxidoreductase subunit alpha	Putative molybdopterin oxidoreductase, alpha subunit
PSEEN0241	fdhD	CDS	-1.19981	0.833466	-0.262805	0.185775	no	0	0	-	formate dehydrogenase accessory protein FdhD	Sulfur carrier protein FdhD
PSEEN0243	0	CDS	-0.824787	1.21243	0.277907	0.744721	no	0	0	-	LysM domain/BON superfamily protein	Uncharacterized protein
PSEEN0244	0	CDS	-1.18409	0.844531	-0.243777	0.226253	no	0	0	-	HAD superfamily hydrolase	Putative hydrolase, haloacid dehalogenase family, subfamily IA, variant 3
PSEEN0245	nudE	CDS	-1.35223	0.73952	-0.435339	0.211762	no	0	0	-	nudE, ADP-ribose diphosphatase NudE	ADP compounds hydrolase nudE (EC 3.6.1.-)
PSEEN0246	cysQ	CDS	-1.32504	0.754696	-0.406033	0.195883	no	0	0	-	cysQ, 3'(2'),5'-bisphosphate nucleotidase	3'(2'),5'-bisphosphate nucleotidase CysQ (EC 3.1.3.7) (3'(2'),5-bisphosphonucleoside 3'(2')-phosphohydrolase) (3'-phosphoadenosine 5'-phosphate phosphatase) (PAP phosphatase)
PSEEN0247	0	CDS	-1.0691	0.935366	-0.0963978	0.670561	no	0	0	-	hypothetical protein	YiiD_C domain-containing protein
PSEEN0248	0	CDS	-1.00407	0.995947	-0.0058593	0.980313	no	0	0	-	sigma-54 dependent response regulator	Transcriptional regulatory protein TyrR
PSEEN0249	0	CDS	-0.909845	1.09909	0.136307	0.639152	no	0	0	-	sensor histidine kinase	Histidine kinase (EC 2.7.13.3)
PSEEN0250	rmlD	CDS	-1.15481	0.865946	-0.207651	0.252656	no	0	0	-	rmlD, dTDP-4-dehydrorhamnose reductase	dTDP-4-dehydrorhamnose reductase (EC 1.1.1.133)
PSEEN0251	rmlC	CDS	-0.995651	1.00437	0.0062879	0.985837	no	0	0	-	rmlC, dTDP-4-keto-6-deoxy-D-glucose-3,5-epimerase	dTDP-4-dehydrorhamnose 3,5-epimerase (EC 5.1.3.13) (Thymidine diphospho-4-keto-rhamnose 3,5-epimerase)
PSEEN0252	rmlA	CDS	-0.918904	1.08825	0.122013	0.556985	no	0	0	-	rmlA, dTDP-glucose pyrophosphorylase	Glucose-1-phosphate thymidylyltransferase (EC 2.7.7.24)
PSEEN0253	rmlB	CDS	-1.01585	0.984394	-0.022692	0.938982	no	0	0	-	rmlB, dTDP-D-glucose-4,6-dehydratase	dTDP-glucose 4,6-dehydratase (EC 4.2.1.46)
PSEEN0254	rffA	CDS	-0.92898	1.07645	0.10628	0.604305	no	0	0	-	rffA, TDP-4-oxo-6-deoxy-D-glucose transaminase	TDP-4-oxo-6-deoxy-D-glucose transaminase
PSEEN0255	0	CDS	-1.07522	0.930041	-0.104633	0.667798	no	0	0	-	phosphatase	Putative phosphatase
PSEEN0256	0	CDS	-1.04684	0.955257	-0.0660388	0.656957	no	0	0	-	carbamoyl-phosphate synthase subunit L	Putative carbamoyl-phosphate synthase L chain, ATP-binding
PSEEN0257	0	CDS	-1.1922	0.838785	-0.253627	0.0832879	no	0	0	-	epimerase	Putative epimerase
PSEEN0258	0	CDS	-0.982485	1.01783	0.0254926	0.934898	no	0	0	-	SAM-dependent methyltransferase	Putative SAM-dependent methyltransferase
PSEEN0259	0	CDS	-0.938004	1.06609	0.0923346	0.674099	no	0	0	-	hypothetical protein	Uncharacterized protein
PSEEN0260	0	CDS	-1.11908	0.893591	-0.162313	0.638414	no	0	0	-	hypothetical protein	Putative aminotransferase, class III (EC 2.6.1.-)
PSEEN0261	aguA	CDS	-0.896538	1.1154	0.157563	0.476716	no	0	0	-	aguA, agmatine deiminase	Agmatine deiminase (EC 3.5.3.12) (Agmatine iminohydrolase)
PSEEN0263	0	CDS	-1.06853	0.935866	-0.0956258	0.737252	no	0	0	Q4 - downregulated	TonB-dependent siderophore receptor	Putative TonB-dependent siderophore receptor
PSEEN0264	oprQ	CDS	-0.793921	1.25957	0.332933	0.0914344	no	0	0	-	oprQ, outer membrane protein OprE3	Outer membrane protein OprE3
PSEEN0265	0	CDS	-1.24698	0.801935	-0.318442	0.170881	no	0	0	-	glutamate synthase, large subunit	Putative glutamate synthase, large subunit (EC 1.4.-.-)
PSEEN0267	0	CDS	-1.07914	0.926668	-0.109876	0.777636	no	0	0	-	ABC transporter ATP-binding protein	Putative ABC transporter, ATP-binding protein (EC 3.6.3.-)
PSEEN0268	0	CDS	-1.05526	0.947632	-0.0776009	0.821242	no	0	0	-	ABC transporter permease	Putative ABC transporter, permease protein
PSEEN0269	0	CDS	-1.0076	0.992454	-0.0109282	0.983671	no	0	0	-	ABC transporter substrate-binding protein	Putative ABC transporter, periplasmic binding protein
PSEEN0270	0	CDS	-0.975891	1.0247	0.0352075	0.889346	no	0	0	-	hypothetical protein	HD_domain domain-containing protein
PSEEN0271	0	CDS	-1.09805	0.910705	-0.134945	0.317775	no	0	0	-	hypothetical protein	G domain-containing protein
PSEEN0272	0	CDS	-1.28851	0.776089	-0.365706	0.0524872	no	0	0	-	hypothetical protein	Uncharacterized protein
PSEEN0273	folA	CDS	-1.28858	0.776045	-0.365787	0.105855	no	0	0	-	folA, dihydrofolate reductase type I, trimethoprim resistance	Dihydrofolate reductase (EC 1.5.1.3)
PSEEN0274	0	CDS	-1.0353	0.965903	-0.0500498	0.87193	no	0	0	-	ECF subfamily RNA polymerase sigma factor	Putative RNA polymerase sigma-70 factor, ECF subfamily
PSEEN0275	0	CDS	-1.13361	0.882136	-0.180927	0.255277	no	0	0	-	FecR-like transmembrane sensor	Putative FecR-like transmembrane sensor
PSEEN0276	0	CDS	-1.08729	0.919717	-0.120738	0.606664	no	0	0	-	TonB-dependent receptor	Putative TonB-dependent receptor
PSEEN0277	0	CDS	-0.953025	1.04929	0.0694138	0.824614	no	0	0	-	sodium:dicarboxylate symporter	Putative sodium:dicarboxylate symporter
PSEEN0278	0	CDS	-0.862323	1.15966	0.213699	0.446153	no	0	0	-	hypothetical protein	Uncharacterized protein
PSEEN0279	0	CDS	-0.185694	5.3852	2.429	7.8175e-87	yes	1	0	-	hypothetical protein	DarT domain-containing protein
PSEEN0280	0	CDS	-0.756297	1.32223	0.402974	3.62806e-07	no	0	0	-	hypothetical protein	DarT domain-containing protein
PSEEN0281	0	CDS	-0.755358	1.32388	0.404768	0.0351906	no	0	0	-	hypothetical protein	Macro domain-containing protein
PSEEN0282	ilvD	CDS	-0.92752	1.07814	0.10855	0.391263	no	0	0	-	ilvD, dihydroxy-acid dehydratase	Dihydroxy-acid dehydratase (DAD) (EC 4.2.1.9)
PSEEN0283	0	CDS	-1.11014	0.900786	-0.150743	0.380089	no	0	0	-	hypothetical protein	Uncharacterized protein
PSEEN0284	0	CDS	-1.19557	0.836421	-0.257699	0.116773	no	0	0	-	hypothetical protein	PUA domain-containing protein
PSEEN0286	0	CDS	-0.85174	1.17407	0.231516	0.123226	no	0	0	-	hypothetical protein	HDOD domain-containing protein
PSEEN0287	mutM	CDS	-1.13019	0.88481	-0.17656	0.266976	no	0	0	-	mutM, formamidopyrimidine-DNA glycosylase	Formamidopyrimidine-DNA glycosylase (Fapy-DNA glycosylase) (EC 3.2.2.23) (DNA-(apurinic or apyrimidinic site) lyase MutM) (AP lyase MutM) (EC 4.2.99.18)
PSEEN0288	0	CDS	-1.26063	0.793255	-0.334142	0.0474288	no	0	0	-	gamma-glutamyltranspeptidase	Putative gamma-glutamyltranspeptidase (EC 2.3.2.2)
PSEEN0289	fdx1	CDS	-1.03376	0.967338	-0.0479081	0.933633	no	0	0	-	fdx1, ferredoxin 4Fe-4S	Ferredoxin 4Fe-4S
PSEEN0290	coaD	CDS	-0.992668	1.00739	0.0106173	0.967118	no	0	0	-	coaD, phosphopantetheine adenylyltransferase	Phosphopantetheine adenylyltransferase (EC 2.7.7.3) (Dephospho-CoA pyrophosphorylase) (Pantetheine-phosphate adenylyltransferase) (PPAT)
PSEEN0291	0	CDS	-1.12574	0.888305	-0.170873	0.294647	no	0	0	-	GMC family oxidoreductase	Putative oxidoreductase, GMC family
PSEEN0292	0	CDS	-1.20563	0.829439	-0.269792	0.368383	no	0	0	-	hypothetical protein	Uncharacterized protein
PSEEN0293	0	CDS	-1.32461	0.754939	-0.405568	0.0276351	no	0	0	-	coniferyl aldehyde dehydrogenase	Aldehyde dehydrogenase
PSEEN0294	0	CDS	-1.06545	0.938566	-0.0914693	0.654339	no	0	0	-	TetR family transcriptional regulator	Putative transcriptional regulator, TetR family
PSEEN0295	0	CDS	-1.09884	0.910047	-0.135987	0.725641	no	0	0	-	thiosulfate sulfurtransferase	Putative thiosulfate sulfurtransferase (Rhodanese-like protein) (EC 2.8.1.-)
PSEEN0296	0	CDS	-0.891051	1.12227	0.16642	0.515743	no	0	0	-	alpha/beta fold family hydrolase	Putative hydrolase, alpha/beta superfamily
PSEEN0297	0	CDS	-0.905937	1.10383	0.142517	0.448793	no	0	0	-	methyltransferase	Ribosomal RNA small subunit methyltransferase D (EC 2.1.1.171)
PSEEN0298	0	CDS	-0.787049	1.27057	0.345476	0.0254634	no	0	0	-	zinc-dependent peptidase	Putative zinc-dependent peptidase, M16 family
PSEEN0299	0	CDS	-0.709828	1.40879	0.494458	0.0411905	no	0	0	-	zinc-dependent peptidase	Putative zinc-dependent peptidase, M16 family
PSEEN0300	ftsY	CDS	-1.19716	0.835309	-0.259619	0.074143	no	0	0	-	ftsY, cell division protein FtsY	Signal recognition particle receptor FtsY (SRP receptor)
PSEEN0301	ftsE	CDS	-0.910338	1.09849	0.135525	0.467509	no	0	0	-	ftsE, cell division ATP-binding protein FtsE	Cell division ATP-binding protein FtsE
PSEEN0302	ftsX	CDS	-0.888941	1.12493	0.16984	0.194943	no	0	0	-	ftsX, cell division protein FtsX	Cell division protein FtsX
PSEEN0303	rpoH	CDS	-0.890802	1.12258	0.166823	0.226249	no	0	0	-	rpoH, RNA polymerase factor sigma-32	RNA polymerase sigma factor RpoH (RNA polymerase sigma-32 factor)
PSEEN0304	mtgA	CDS	-1.16483	0.858496	-0.220117	0.538243	no	0	0	-	mtgA, monofunctional biosynthetic peptidoglycan transglycosylase	Biosynthetic peptidoglycan transglycosylase (EC 2.4.1.129) (Glycan polymerase) (Peptidoglycan glycosyltransferase MtgA) (PGT)
PSEEN0305	0	CDS	-1.15017	0.869438	-0.201845	0.615663	no	0	0	-	hypothetical protein	Uncharacterized protein
PSEEN0306	0	CDS	-0.896159	1.11587	0.158173	0.578924	no	0	0	-	sulfur carrier protein ThiS	Putative thiamine biosynthesis protein ThiS
PSEEN0307	thiG	CDS	-0.897441	1.11428	0.156111	0.408978	no	0	0	-	thiG, thiazole synthase	Thiazole synthase (EC 2.8.1.10)
PSEEN0308	trmB	CDS	-1.04376	0.958078	-0.0617848	0.736613	no	0	0	Q4 - downregulated	trmB, tRNA (guanine-N(7)-)-methyltransferase	tRNA (guanine-N(7)-)-methyltransferase (EC 2.1.1.33) (tRNA (guanine(46)-N(7))-methyltransferase) (tRNA(m7G46)-methyltransferase)
PSEEN0310	0	CDS	-1.13224	0.883202	-0.179185	0.483912	no	0	0	-	hypothetical protein	Uncharacterized protein
PSEEN0311	0	CDS	-1.09574	0.912623	-0.131909	0.574845	no	0	0	-	coproporphyrinogen III oxidase	Heme chaperone HemW
PSEEN0312	rdgB	CDS	-0.977606	1.02291	0.032675	0.868575	no	0	0	-	rdgB, putative deoxyribonucleotide triphosphate pyrophosphatase	dITP/XTP pyrophosphatase (EC 3.6.1.66) (Non-canonical purine NTP pyrophosphatase) (Non-standard purine NTP pyrophosphatase) (Nucleoside-triphosphate diphosphatase) (Nucleoside-triphosphate pyrophosphatase) (NTPase)
PSEEN0313	0	CDS	-1.05933	0.943991	-0.083155	0.657724	no	0	0	-	hypothetical protein	DUF4426 domain-containing protein
PSEEN0314	metW	CDS	-0.792552	1.26175	0.335423	0.168789	no	0	0	-	metW, methionine biosynthesis protein MetW	Methionine biosynthesis protein MetW
PSEEN0315	metXS	CDS	-0.779523	1.28284	0.359336	0.193477	no	0	0	-	metX, homoserine O-acetyltransferase	Homoserine O-succinyltransferase (HST) (EC 2.3.1.46) (Homoserine transsuccinylase) (HTS)
PSEEN0316	0	CDS	-0.914371	1.09365	0.129149	0.768664	no	0	0	-	hypothetical protein	Uncharacterized protein
PSEEN0317	proC	CDS	-0.935083	1.06942	0.0968329	0.837323	no	0	0	-	proC, pyrroline-5-carboxylate reductase	Pyrroline-5-carboxylate reductase (P5C reductase) (P5CR) (EC 1.5.1.2) (PCA reductase)
PSEEN0318	0	CDS	-0.803039	1.24527	0.316458	0.108386	no	0	0	-	hypothetical protein	Pyridoxal phosphate homeostasis protein (PLP homeostasis protein)
PSEEN0319	pilT	CDS	-0.923691	1.08261	0.114518	0.687492	no	0	0	-	pilT, type IV pili twitching motility protein PilT	Type IV pili twitching motility protein PilT
PSEEN0320	0	CDS	-0.708316	1.4118	0.497535	0.00674261	no	0	0	-	hypothetical protein	NLPC_P60 domain-containing protein
PSEEN0321	0	CDS	-1.0154	0.984832	-0.0220508	0.956013	no	0	0	-	hypothetical protein	Uncharacterized protein
PSEEN0322	0	CDS	-0.882349	1.13334	0.180579	0.510317	no	0	0	-	hypothetical protein	SPOR domain-containing protein
PSEEN0323	argS	CDS	-0.786817	1.27094	0.345899	1.02255e-05	no	0	0	-	argS, arginyl-tRNA synthetase	Arginine--tRNA ligase (EC 6.1.1.19) (Arginyl-tRNA synthetase) (ArgRS)
PSEEN0324	priA	CDS	-0.876186	1.14131	0.190692	0.167122	no	0	0	-	priA, primosome assembly protein PriA	Primosomal protein N' (EC 3.6.4.-) (ATP-dependent helicase PriA)
PSEEN0325	rpmE	CDS	-1.10167	0.907712	-0.139693	0.774868	no	0	0	-	rpmE, 50S ribosomal protein L31	50S ribosomal protein L31
PSEEN0326	0	CDS	-0.876946	1.14032	0.189441	0.226235	no	0	0	-	nuclease	Putative nuclease, Staphylococcal nuclease homologue
PSEEN0327	0	CDS	-0.83858	1.19249	0.253979	0.112335	no	0	0	-	bifunctional protein (MaeB) [Includes: malic oxidoreductase N-terminal; phosphotransacetylase C-terminal	Putative bifunctional protein (MaeB) (EC 1.1.1.40)
PSEEN0328	mrcA	CDS	-1.03972	0.961794	-0.0561997	0.590088	no	0	0	-	mrcA, penicillin-binding protein 1A	DD-transpeptidase (EC 2.4.1.129) (EC 3.4.16.4) (Penicillin-binding protein 1A) (Penicillin-insensitive transglycosylase) (Penicillin-sensitive transpeptidase) (Peptidoglycan TGase)
PSEEN0330	0	CDS	-1.18529	0.843675	-0.245241	0.0127894	no	0	0	-	type IV pili biogenesis protein PilM	Putative type IV pili biogenesis protein PilM
PSEEN0331	pilN	CDS	-0.697056	1.4346	0.520653	0.0226898	no	0	0	-	pilN, type IV pili biogenesis protein PilN	Type IV pili biogenesis protein PilN
PSEEN0332	0	CDS	-0.812104	1.23137	0.300264	0.0951166	no	0	0	-	type IV pili biogenesis protein pilP	Putative type IV pili biogenesis protein pilP
PSEEN0333	0	CDS	-0.895516	1.11667	0.159209	0.25486	no	0	0	-	type IV pili biogenesis protein PilQ	Putative type IV pili biogenesis protein PilQ
PSEEN0334	aroK	CDS	-1.08125	0.924855	-0.1127	0.680738	no	0	0	-	aroK, shikimate kinase	Shikimate kinase (SK) (EC 2.7.1.71)
PSEEN0335	aroB	CDS	-0.828367	1.2072	0.271659	0.0012711	no	0	0	-	aroB, 3-dehydroquinate synthase	3-dehydroquinate synthase (DHQS) (EC 4.2.3.4)
PSEEN0336	0	CDS	-0.844807	1.1837	0.243307	0.0352593	no	0	0	-	hypothetical protein	SPOR domain-containing protein
PSEEN0337	gltB	CDS	-0.76178	1.31271	0.392553	0.210377	no	0	0	-	gltB, glutamate synthase subunit alpha	Glutamate synthase [NADPH] large chain (GOGAT) (EC 1.4.1.13)
PSEEN0338	gltD	CDS	-0.827602	1.20831	0.272992	0.491435	no	0	0	-	gltD, glutamate synthase subunit beta	Glutamate synthase [NADPH] small chain (GOGAT) (EC 1.4.1.13)
PSEEN0339	hemE	CDS	-0.815211	1.22668	0.294755	0.372161	no	0	0	-	hemE, uroporphyrinogen decarboxylase	Uroporphyrinogen decarboxylase (UPD) (URO-D) (EC 4.1.1.37)
PSEEN0340	0	CDS	-1.05821	0.94499	-0.0816285	0.924108	no	0	0	Q4 - downregulated	hypothetical protein	BOF domain-containing protein
PSEEN0341	0	CDS	-1.28279	0.779549	-0.359288	0.0380178	no	0	0	-	major facilitator transporter	Putative transporter, MFS superfamily
PSEEN0342	0	CDS	-1.18016	0.847341	-0.238986	0.43422	no	0	0	-	LysR family transcriptional regulator	Putative transcriptional regulator, LysR family
PSEEN0343	0	CDS	-1.00956	0.990534	-0.0137215	0.980904	no	0	0	-	hypothetical protein	Uncharacterized protein
PSEEN0344	0	CDS	-0.974343	1.02633	0.0374983	0.91689	no	0	0	-	lipoprotein	Putative lipoprotein
PSEEN0345	0	CDS	-1.14654	0.872192	-0.197282	0.126826	no	0	0	-	3-oxoacyl-(acyl carrier protein) synthase II	Putative 3-oxoacyl-[acyl-carrier-protein] synthase II (EC 2.3.1.41)
PSEEN0346	0	CDS	-1.22025	0.819502	-0.28718	0.114499	no	0	0	-	fabG, 3-ketoacyl-ACP reductase	Putative 3-oxoacyl-[acyl-carrier protein] reductase (3-ketoacyl-acyl carrier protein reductase) (EC 1.1.1.100)
PSEEN0347	0	CDS	-1.07053	0.934113	-0.098331	0.810554	no	0	0	-	hypothetical protein	Uncharacterized protein
PSEEN0348	0	CDS	-0.941588	1.06204	0.0868319	0.621434	no	0	0	-	3-oxoacyl-ACP synthase	Putative 3-oxoacyl-[acyl-carrier-protein] synthase (Beta-ketoacyl-ACP synthase)
PSEEN0349	0	CDS	-1.11584	0.896182	-0.158136	0.67721	no	0	0	-	lipoprotein	Putative Lipoprotein
PSEEN0350	0	CDS	-1.31438	0.760813	-0.394387	0.120336	no	0	0	-	hypothetical protein	Methyltransf_11 domain-containing protein
PSEEN0351	0	CDS	-0.789305	1.26694	0.341345	0.290224	no	0	0	-	oxidoreductase	Putative oxidoreductase protein (EC 1.-.-.-)
PSEEN0352	0	CDS	-1.04231	0.959411	-0.0597797	0.908812	no	0	0	-	hypothetical protein	Uncharacterized protein
PSEEN0353	0	CDS	-1.01499	0.985234	-0.021461	0.973637	no	0	0	-	hypothetical protein	Uncharacterized protein
PSEEN0354	0	CDS	-0.866865	1.15358	0.206121	0.703482	no	0	0	-	hypothetical protein	Uncharacterized protein
PSEEN0355	0	CDS	-0.94653	1.05649	0.0792796	0.919459	no	0	0	-	4-hydroxybenzoyl-CoA thioesterase	Putative thioesterase 4-hydroxybenzoyl-CoA thioesterase domain protein
PSEEN0356	0	CDS	-0.747557	1.33769	0.419744	0.37819	no	0	0	-	phenylalanine/histidine ammonia-lyase	Putative phenylalanine/histidine ammonia-lyase (EC 4.3.1.-)
PSEEN0357	0	CDS	-0.806974	1.2392	0.309405	0.314852	no	0	0	-	hypothetical protein	Uncharacterized protein
PSEEN0358	0	CDS	-0.824659	1.21262	0.27813	0.464732	no	0	0	-	glycosyl transferase family protein	Putative glycosyl transferase, group 2 family
PSEEN0359	0	CDS	-0.842271	1.18727	0.247644	0.590088	no	0	0	-	AMP-binding protein	Putative AMP-binding enzyme
PSEEN0360	0	CDS	-1.10413	0.905687	-0.142916	0.825133	no	0	0	-	hypothetical protein	Uncharacterized protein
PSEEN0361	0	CDS	-0.801567	1.24756	0.319104	0.299325	no	0	0	-	acyl carrier protein	Putative acyl carrier protein (ACP)
PSEEN0362	0	CDS	-0.698747	1.43113	0.517158	0.0651345	no	0	0	-	acyl carrier protein	Putative acyl carrier protein
PSEEN0363	0	CDS	-1.031	0.96993	-0.0440476	0.910478	no	0	0	-	acyltransferase	Putative acyltransferase
PSEEN0364	0	CDS	-1.1059	0.90424	-0.145222	0.801418	no	0	0	-	hypothetical protein	Ketoacyl_synth_N domain-containing protein
PSEEN0365	0	CDS	-0.874804	1.14311	0.192968	0.39097	no	0	0	-	ParA family chromosome partitioning ATPase	Putative chromosome partitioning protein, ParA family (EC 2.7.10.2)
PSEEN0366	0	CDS	-0.900892	1.11001	0.150573	0.550979	no	0	0	-	hypothetical protein	Uncharacterized protein
PSEEN0367	0	CDS	-0.990245	1.00985	0.0141425	0.96353	no	0	0	-	hypothetical protein	HTH cro/C1-type domain-containing protein
PSEEN0368	0	CDS	-1.06735	0.936897	-0.0940383	0.736613	no	0	0	-	thioredoxin	Putative thioredoxin
PSEEN0369	selO	CDS	-1.02977	0.971088	-0.0423266	0.717139	no	0	0	-	hypothetical protein	Protein adenylyltransferase SelO (EC 2.7.7.-) (EC 2.7.7.n1)
PSEEN0370	0	CDS	-0.745545	1.3413	0.423633	0.282577	no	0	0	Q1 - upregulated	potassium efflux protein KefA	Putative potassium efflux system protein
PSEEN0371	nhaP2	CDS	-1.01348	0.986701	-0.0193157	0.955271	no	0	0	-	cvrA, potassium/proton antiporter	K(+)/H(+) antiporter NhaP2 (Potassium/proton antiporter NhaP2)
PSEEN0372	betA	CDS	-1.00589	0.994147	-0.00846883	0.961755	no	0	0	-	betA, choline dehydrogenase	Oxygen-dependent choline dehydrogenase (CDH) (CHD) (EC 1.1.99.1) (Betaine aldehyde dehydrogenase) (BADH) (EC 1.2.1.8)
PSEEN0373	betB	CDS	-1.0084	0.991669	-0.012069	0.958379	no	0	0	-	betB, betaine aldehyde dehydrogenase	NAD/NADP-dependent betaine aldehyde dehydrogenase (BADH) (EC 1.2.1.8)
PSEEN0374	betI	CDS	-0.998837	1.00116	0.0016788	0.993915	no	0	0	-	betI, transcriptional regulator BetI	HTH-type transcriptional regulator BetI
PSEEN0375	betT	CDS	-1.11242	0.898938	-0.153706	0.254872	no	0	0	-	betT, choline transporter BetT	Choline transporter BetT
PSEEN0376	0	CDS	-1.05754	0.945594	-0.0807079	0.631049	no	0	0	-	hypothetical protein	Uncharacterized protein
PSEEN0377	0	CDS	-0.894383	1.11809	0.161036	0.455719	no	0	0	-	hypothetical protein	Uncharacterized protein
PSEEN0378	ctpA	CDS	-0.904641	1.10541	0.144582	0.17318	no	0	0	-	ctpA, carboxy-terminal processing protease	Carboxy-terminal processing protease (EC 3.4.21.102)
PSEEN0379	0	CDS	-0.847331	1.18018	0.239002	0.26331	no	0	0	Q4 - downregulated	M23/M37 family metalloendopeptidase	Putative metalloendopeptidase, M23/M37 family
PSEEN0380	gpmI	CDS	-0.971445	1.02939	0.0417953	0.763434	no	0	0	-	gpmA, phosphoglyceromutase	2,3-bisphosphoglycerate-independent phosphoglycerate mutase (BPG-independent PGAM) (Phosphoglyceromutase) (iPGM) (EC 5.4.2.12)
PSEEN0381	0	CDS	-0.595683	1.67875	0.747383	0.021996	no	0	0	-	hypothetical protein	Rhodanese domain-containing protein
PSEEN0382	grxC	CDS	-0.832801	1.20077	0.263957	0.162338	no	0	0	-	grxC, glutaredoxin	Glutaredoxin
PSEEN0383	secB	CDS	-0.657379	1.52119	0.605202	0.00165396	no	0	0	-	secB, preprotein translocase subunit SecB	Protein-export protein SecB
PSEEN0384	trmL	CDS	-1.09177	0.915942	-0.126672	0.777297	no	0	0	-	RNA methyltransferase	tRNA (cytidine(34)-2'-O)-methyltransferase (EC 2.1.1.207) (tRNA (cytidine/uridine-2'-O-)-methyltransferase TrmL)
PSEEN0385	0	CDS	-1.14466	0.873624	-0.194916	0.464676	no	0	0	-	hypothetical protein	Uncharacterized protein
PSEEN0386	ntrC	CDS	-1.10934	0.90144	-0.149696	0.44243	no	0	0	-	ntrC, two-component response regulator NtrC	DNA-binding transcriptional regulator NtrC (Nitrogen regulation protein NR(I))
PSEEN0387	ntrB	CDS	-1.08281	0.923521	-0.114784	0.538621	no	0	0	-	ntrB, sensory box histidine kinase NtrB	Histidine kinase (EC 2.7.13.3)
PSEEN0389	0	CDS	-0.999655	1.00034	0.000497396	0.998165	no	0	0	-	chorismate mutase	Chorismate mutase (EC 5.4.99.5)
PSEEN0390	glnA	CDS	-1.32458	0.754954	-0.405539	0.386258	no	0	0	-	glnA, glutamine synthetase type I	Glutamine synthetase (EC 6.3.1.2)
PSEEN0391	thiI	CDS	-0.677403	1.47623	0.561913	0.0201405	no	0	0	-	thiI, thiamine biosynthesis protein ThiI	tRNA sulfurtransferase (EC 2.8.1.4) (Sulfur carrier protein ThiS sulfurtransferase) (Thiamine biosynthesis protein ThiI) (tRNA 4-thiouridine synthase)
PSEEN0392	typA	CDS	-0.802813	1.24562	0.316863	0.265079	no	0	0	-	typA, regulatory protein TypA	Regulatory protein TypA
PSEEN0393	0	CDS	-0.790646	1.26479	0.338896	0.379339	no	0	0	-	prolyl oligopeptidase	Putative prolyl oligopeptidase (EC 3.4.-.-)
PSEEN0394	pqqE	CDS	-0.878036	1.1389	0.187647	0.462325	no	0	0	-	pqqE, pyrroloquinoline quinone biosynthesis protein PqqE	PqqA peptide cyclase (EC 1.21.98.4) (Coenzyme PQQ synthesis protein E)
PSEEN0395	pqqD	CDS	-0.789121	1.26723	0.341681	0.195883	no	0	0	-	pqqD, pyrroloquinoline quinone biosynthesis protein PqqD	PqqA binding protein (Coenzyme PQQ synthesis protein D) (Pyrroloquinoline quinone biosynthesis protein D)
PSEEN0396	pqqC	CDS	-0.933579	1.07115	0.0991563	0.605357	no	0	0	-	pqqC, pyrroloquinoline quinone biosynthesis protein PqqC	Pyrroloquinoline-quinone synthase (EC 1.3.3.11) (Coenzyme PQQ synthesis protein C) (Pyrroloquinoline quinone biosynthesis protein C)
PSEEN0397	pqqB	CDS	-0.872926	1.14557	0.196068	0.536222	no	0	0	-	pqqB, pyrroloquinoline quinone biosynthesis protein PqqB	Coenzyme PQQ synthesis protein B (Pyrroloquinoline quinone biosynthesis protein B)
PSEEN0398	pqqA	CDS	-0.776918	1.28714	0.364165	0.06364	no	0	0	-	pqqA, coenzyme PQQ synthesis protein PqqA	Coenzyme PQQ synthesis protein A (Pyrroloquinoline quinone biosynthesis protein A)
PSEEN0399	pqqF	CDS	-0.965314	1.03593	0.0509298	0.852326	no	0	0	-	pqqF, coenzyme PQQ synthesis protein F	Coenzyme PQQ synthesis protein F (Pyrroloquinoline quinone biosynthesis protein F)
PSEEN0400	0	CDS	-0.911489	1.09711	0.133703	0.519317	no	0	0	-	amidohydrolase	Putative amidohydrolase, carbon-nitrogen family (EC 3.5.-.-)
PSEEN0401	0	CDS	-0.294598	3.39446	1.76318	0.000905043	yes	1	0	-	amino oxydase	Putative amino oxydase (EC 1.-.-.-)
PSEEN0403	0	CDS	-0.93927	1.06466	0.0903879	0.841359	no	0	0	-	hypothetical protein	HTH cro/C1-type domain-containing protein
PSEEN0406	0	CDS	-0.243943	4.09932	2.03539	0.000544811	yes	1	0	-	hypothetical protein	Uncharacterized protein
PSEEN0407	0	CDS	-0.894271	1.11823	0.161217	0.303872	no	0	0	-	AsnC family transcriptional regulator	Putative transcriptional regulator, AsnC family
PSEEN0409	0	CDS	-0.989772	1.01033	0.0148312	0.953211	no	0	0	-	hypothetical protein	Uncharacterized protein
PSEEN0410	0	CDS	-1.0814	0.924725	-0.112903	0.720991	no	0	0	-	hypothetical protein	3'-phosphate/5'-hydroxy nucleic acid ligase (EC 6.5.1.8)
PSEEN0411	0	CDS	-1.17953	0.847793	-0.238216	0.364152	no	0	0	-	prfH, peptide chain release factor-like protein	Putative peptide chain release factor
PSEEN0412	0	CDS	-0.742118	1.3475	0.43028	0.226781	no	0	0	-	sensory box protein	Putative sensory box proten GGDEF domain/EAL domain protein
PSEEN0413	rpoD	CDS	-0.933289	1.07148	0.0996042	0.302255	no	0	0	-	rpoD, RNA polymerase sigma factor RpoD	RNA polymerase sigma factor RpoD (Sigma-70)
PSEEN0414	dnaG	CDS	-0.99678	1.00323	0.00465334	0.973866	no	0	0	-	dnaG, DNA primase	DNA primase (EC 2.7.7.-)
PSEEN0416	rpsU	CDS	-0.595828	1.67834	0.747033	0.0049316	no	0	0	-	rpsU, 30S ribosomal protein S21	30S ribosomal protein S21
PSEEN0417	tsaD	CDS	-0.923358	1.083	0.115038	0.552151	no	0	0	-	gcp, putative DNA-binding/iron metalloprotein/AP endonuclease	tRNA N6-adenosine threonylcarbamoyltransferase (EC 2.3.1.234) (N6-L-threonylcarbamoyladenine synthase) (t(6)A synthase) (t(6)A37 threonylcarbamoyladenosine biosynthesis protein TsaD) (tRNA threonylcarbamoyladenosine biosynthesis protein TsaD)
PSEEN0418	plsY	CDS	-0.9023	1.10828	0.148321	0.265491	no	0	0	-	putative glycerol-3-phosphate acyltransferase PlsY	Glycerol-3-phosphate acyltransferase (Acyl-PO4 G3P acyltransferase) (Acyl-phosphate--glycerol-3-phosphate acyltransferase) (G3P acyltransferase) (GPAT) (EC 2.3.1.275) (Lysophosphatidic acid synthase) (LPA synthase)
PSEEN0419	folB	CDS	-1.1416	0.875962	-0.19106	0.387763	no	0	0	-	folB, dihydroneopterin aldolase	7,8-dihydroneopterin aldolase (EC 4.1.2.25)
PSEEN0420	0	CDS	-1.04817	0.954043	-0.0678735	0.820007	no	0	0	-	2-amino-4-hydroxy-6- hydroxymethyldihydropteridine pyrophosphokinase	2-amino-4-hydroxy-6-hydroxymethyldihydropteridine pyrophosphokinase (EC 2.7.6.3) (6-hydroxymethyl-7,8-dihydropterin pyrophosphokinase)
PSEEN0421	cca	CDS	-1.19403	0.837501	-0.255836	0.314852	no	0	0	-	cca, multifunctional tRNA nucleotidyl transferase/2'3'-cyclic phosphodiesterase/2'nucleotidase/phosphatase	CCA-adding enzyme (EC 2.7.7.72) (CCA tRNA nucleotidyltransferase) (tRNA CCA-pyrophosphorylase) (tRNA adenylyl-/cytidylyl- transferase) (tRNA nucleotidyltransferase) (tRNA-NT)
PSEEN0422	0	CDS	-1.11945	0.893292	-0.162796	0.274769	no	0	0	-	SpoVR family protein	Uncharacterized protein
PSEEN0423	0	CDS	-1.2437	0.804054	-0.314636	0.107289	no	0	0	-	hypothetical protein	UPF0229 protein PSEEN0423
PSEEN0424	0	CDS	-1.28243	0.779767	-0.358884	0.0423792	no	0	0	-	serine protein kinase	Putative serine protein kinase (EC 2.7.1.-)
PSEEN0425	glpE	CDS	-1.05261	0.950018	-0.0739732	0.884872	no	0	0	-	glpE, thiosulfate sulfurtransferase	Thiosulfate sulfurtransferase GlpE (EC 2.8.1.1)
PSEEN0426	apaH	CDS	-1.09923	0.909729	-0.136491	0.552185	no	0	0	Q4 - downregulated	apaH, diadenosine tetraphosphatase	Bis(5'-nucleosyl)-tetraphosphatase, symmetrical (EC 3.6.1.41) (Ap4A hydrolase) (Diadenosine 5',5'''-P1,P4-tetraphosphate pyrophosphohydrolase) (Diadenosine tetraphosphatase)
PSEEN0427	apaG	CDS	-1.21295	0.824435	-0.278523	0.390542	no	0	0	-	apaG, ApaG protein	Protein ApaG
PSEEN0428	rsmA	CDS	-0.808985	1.23612	0.305814	0.241366	no	0	0	-	ksgA, dimethyladenosine transferase	Ribosomal RNA small subunit methyltransferase A (EC 2.1.1.182) (16S rRNA (adenine(1518)-N(6)/adenine(1519)-N(6))-dimethyltransferase) (16S rRNA dimethyladenosine transferase) (16S rRNA dimethylase) (S-adenosylmethionine-6-N', N'-adenosyl(rRNA) dimethyltransferase)
PSEEN0429	pdxA	CDS	-0.765736	1.30593	0.385081	0.277018	no	0	0	-	pdxA, 4-hydroxythreonine-4-phosphate dehydrogenase	4-hydroxythreonine-4-phosphate dehydrogenase (EC 1.1.1.262) (4-(phosphohydroxy)-L-threonine dehydrogenase)
PSEEN0430	surA	CDS	-0.741797	1.34808	0.430904	0.0334522	no	0	0	-	peptidyl-prolyl cis-trans isomerase A	Chaperone SurA (Peptidyl-prolyl cis-trans isomerase SurA) (PPIase SurA) (EC 5.2.1.8) (Rotamase SurA)
PSEEN0431	lptD	CDS	-0.681557	1.46723	0.553093	0.00497591	no	0	0	-	organic solvent tolerance protein OstA	LPS-assembly protein LptD
PSEEN0432	0	CDS	-1.00909	0.990991	-0.0130568	0.921136	no	0	0	-	phosphotransferase	Putative phosphotransferase (EC 2.7.1.-)
PSEEN0433	0	CDS	-1.10585	0.904285	-0.14515	0.253974	no	0	0	-	nucleotidyltransferase	Putative nucleotidyltransferase
PSEEN0434	0	CDS	-1.13724	0.879323	-0.185534	0.316389	no	0	0	-	DnaJ-like co-chaperone	Putative DnaJ-like co-chaperone
PSEEN0435	0	CDS	-1.12011	0.89277	-0.16364	0.428163	no	0	0	Q4 - downregulated	hypothetical protein	Uncharacterized protein
PSEEN0436	0	CDS	-1.1791	0.848103	-0.237688	0.0747084	no	0	0	-	sensory box histidine kinase	Putative sensory box histidine kinase
PSEEN0437	0	CDS	-1.11184	0.899411	-0.152947	0.678991	no	0	0	-	LuxR family DNA-binding response regulator	Putative DNA-binding response regulator, LuxR family
PSEEN0438	potA	CDS	-0.531543	1.88131	0.91174	0.069927	no	0	0	-	polyamine ABC transporter ATP-binding protein	Spermidine/putrescine import ATP-binding protein PotA (EC 7.6.2.11)
PSEEN0439	0	CDS	-0.486805	2.05421	1.03859	0.0595358	no	0	0	-	polyamine ABC transporter periplasmic polyamine-binding protein	Putative polyamine ABC transporter, periplasmic polyamine-binding protein
PSEEN0440	0	CDS	-0.495569	2.01788	1.01284	0.0942943	no	0	0	-	polyamine ABC transporter permease	Putative polyamine ABC transporter, permease protein
PSEEN0441	0	CDS	-0.5563	1.79759	0.846066	0.136768	no	0	0	-	polyamine ABC transporter permease	Putative polyamine ABC transporter, permease protein
PSEEN0442	rpe	CDS	-0.864268	1.15705	0.21045	0.406464	no	0	0	-	rpe, ribulose-phosphate 3-epimerase	Ribulose-phosphate 3-epimerase (EC 5.1.3.1)
PSEEN0443	gph	CDS	-0.989425	1.01069	0.0153377	0.942757	no	0	0	-	gph, phosphoglycolate phosphatase	Phosphoglycolate phosphatase (PGP) (PGPase) (EC 3.1.3.18)
PSEEN0444	trpE	CDS	-1.0024	0.997602	-0.00346346	0.991203	no	0	0	-	trpE, anthranilate synthase component I	Anthranilate synthase component 1 (EC 4.1.3.27)
PSEEN0445	estA	CDS	-0.941974	1.0616	0.0862407	0.727841	no	0	0	-	estA, esterase estA	Esterase estA (EC 3.1.1.1)
PSEEN0446	0	CDS	-0.99385	1.00619	0.00889995	0.988937	no	0	0	-	hypothetical protein	Uncharacterized protein
PSEEN0447	trpG	CDS	-0.995422	1.0046	0.00662046	0.983374	no	0	0	-	trpG, anthranilate synthase component II	Anthranilate synthase component II (Glutamine amido-transferase) (EC 4.1.3.27)
PSEEN0448	trpD	CDS	-0.890967	1.12238	0.166555	0.184716	no	0	0	-	trpD, anthranilate phosphoribosyltransferase	Anthranilate phosphoribosyltransferase (EC 2.4.2.18)
PSEEN0449	trpC	CDS	-0.919343	1.08773	0.121326	0.431174	no	0	0	-	trpC, indole-3-glycerol-phosphate synthase	Indole-3-glycerol phosphate synthase (IGPS) (EC 4.1.1.48)
PSEEN0450	0	CDS	-0.803864	1.24399	0.314977	0.0515844	no	0	0	-	hypothetical protein	BPL/LPL catalytic domain-containing protein
PSEEN0451	vfr	CDS	-0.799729	1.25042	0.322417	0.372161	no	0	0	-	vfr, cAMP-regulatory protein	Cyclic nucleotide-binding transcriptional regulator Vfr
PSEEN0452	0	CDS	-0.835128	1.19742	0.259931	0.274284	no	0	0	-	hypothetical protein	Uncharacterized protein
PSEEN0453	0	CDS	-0.751512	1.33065	0.412133	0.00401268	no	0	0	-	hypothetical protein	Uncharacterized protein
PSEEN0454	0	CDS	-0.900326	1.11071	0.151481	0.379424	no	0	0	-	hypothetical protein	Uncharacterized protein
PSEEN0455	coq7	CDS	-0.998538	1.00146	0.00211077	0.993915	no	0	0	-	ubiquinone biosynthesis protein COQ7	3-demethoxyubiquinol 3-hydroxylase (DMQ hydroxylase) (EC 1.14.99.60) (2-nonaprenyl-3-methyl-6-methoxy-1,4-benzoquinol hydroxylase)
PSEEN0456	0	CDS	-0.931892	1.07309	0.101766	0.768105	no	0	0	-	hypothetical protein	HIT domain-containing protein
PSEEN0457	0	CDS	-1.08353	0.922912	-0.115735	0.61324	no	0	0	-	short chain dehydrogenase/reductase family oxidoreductase	Putative oxidoreductase, short chain dehydrogenase/reductase family
PSEEN0458	0	CDS	-0.978327	1.02215	0.0316115	0.851555	no	0	0	-	dioxygenases related to 2-nitropropane dioxygenase	Putative dioxygenases related to 2-nitropropane dioxygenase
PSEEN0459	0	CDS	-0.823849	1.21381	0.279548	0.316361	no	0	0	-	hypothetical protein	Protoporphyrinogen IX oxidase (EC 1.3.99.-)
PSEEN0460	argC	CDS	-0.818726	1.22141	0.288547	0.020916	no	0	0	-	argC, N-acetyl-gamma-glutamyl-phosphate reductase	N-acetyl-gamma-glutamyl-phosphate reductase (AGPR) (EC 1.2.1.38) (N-acetyl-glutamate semialdehyde dehydrogenase) (NAGSA dehydrogenase)
PSEEN0461	erpA	CDS	-1.09383	0.914222	-0.129383	0.807381	no	0	0	Q4 - downregulated	iron-sulfur cluster insertion protein ErpA	Iron-sulfur cluster insertion protein ErpA
PSEEN0462	anmK	CDS	-0.851786	1.174	0.231436	0.213838	no	0	0	-	anmK, anhydro-N-acetylmuramic acid kinase	Anhydro-N-acetylmuramic acid kinase (EC 2.7.1.170) (AnhMurNAc kinase)
PSEEN0463	0	CDS	-0.820625	1.21858	0.285205	0.11091	no	0	0	-	M24/M37 family peptidase	Putative peptidase, M23/M37 family (EC 3.4.-.-)
PSEEN0464	tyrS	CDS	-0.729096	1.37156	0.455819	1.01888e-05	no	0	0	-	tyrS, tyrosyl-tRNA synthetase	Tyrosine--tRNA ligase (EC 6.1.1.1) (Tyrosyl-tRNA synthetase) (TyrRS)
PSEEN0471	birA	CDS	-0.937448	1.06673	0.0931894	0.534685	no	0	0	-	biotin--protein ligase	Bifunctional ligase/repressor BirA (Biotin operon repressor) (Biotin--[acetyl-CoA-carboxylase] ligase) (EC 6.3.4.15) (Biotin--protein ligase) (Biotin-[acetyl-CoA carboxylase] synthetase)
PSEEN0472	coaX	CDS	-0.991715	1.00835	0.0120029	0.938348	no	0	0	-	pantothenate kinase	Type III pantothenate kinase (EC 2.7.1.33) (PanK-III) (Pantothenic acid kinase)
PSEEN0473	0	CDS	-0.847786	1.17954	0.238228	0.177416	no	0	0	-	hypothetical protein	Uncharacterized protein
PSEEN0475	#N/A	CDS	-0.796189	1.25598	0.328818	0.113718	no	0	0	-	tufB, elongation factor Tu	#N/A
PSEEN0476	secE	CDS	-0.877008	1.14024	0.189339	0.246496	no	0	0	-	secE, preprotein translocase subunit SecE	Protein translocase subunit SecE
PSEEN0477	nusG	CDS	-0.995073	1.00495	0.00712577	0.984215	no	0	0	-	nusG, transcription antitermination protein NusG	Transcription termination/antitermination protein NusG
PSEEN0478	rplK	CDS	-1.03441	0.966731	-0.0488131	0.938984	no	0	0	-	rplK, 50S ribosomal protein L11	50S ribosomal protein L11
PSEEN0479	rplA	CDS	-1.16327	0.859647	-0.218184	0.650874	no	0	0	Q4 - downregulated	rplA, 50S ribosomal protein L1	50S ribosomal protein L1
PSEEN0480	rplJ	CDS	-1.12529	0.888659	-0.170298	0.716547	no	0	0	Q4 - downregulated	rplJ, 50S ribosomal protein L10	50S ribosomal protein L10
PSEEN0481	rplL	CDS	-1.04885	0.953429	-0.068803	0.903741	no	0	0	-	rplL, 50S ribosomal protein L7/L12	50S ribosomal protein L7/L12
PSEEN0482	rpoB	CDS	-0.826697	1.20963	0.274569	0.172152	no	0	0	-	rpoB, DNA-directed RNA polymerase subunit beta	DNA-directed RNA polymerase subunit beta (RNAP subunit beta) (EC 2.7.7.6) (RNA polymerase subunit beta) (Transcriptase subunit beta)
PSEEN0483	rpoC	CDS	-0.958021	1.04382	0.0618705	0.873377	no	0	0	-	rpoC, DNA-directed RNA polymerase subunit beta'	DNA-directed RNA polymerase subunit beta' (RNAP subunit beta') (EC 2.7.7.6) (RNA polymerase subunit beta') (Transcriptase subunit beta')
PSEEN0484	rpsL	CDS	-0.870878	1.14827	0.199457	0.031288	no	0	0	-	rpsL, 30S ribosomal protein S12	30S ribosomal protein S12
PSEEN0485	rpsG	CDS	-0.804332	1.24327	0.314138	0.0389588	no	0	0	-	rpsG, 30S ribosomal protein S7	30S ribosomal protein S7
PSEEN0486	fusA-1	CDS	-0.839485	1.19121	0.252424	0.113336	no	0	0	-	fusA-1, elongation factor G	Elongation factor G (EF-G)
PSEEN0487	#N/A	CDS	-0.843137	1.18605	0.246161	0.214078	no	0	0	-	tufA, elongation factor Tu	#N/A
PSEEN0489	rpsJ	CDS	-0.636228	1.57176	0.652385	3.03378e-08	no	0	0	-	rpsJ, 30S ribosomal protein S10	30S ribosomal protein S10
PSEEN0490	rplC	CDS	-0.735201	1.36017	0.443789	0.000733901	no	0	0	-	rplC, 50S ribosomal protein L3	50S ribosomal protein L3
PSEEN0491	rplD	CDS	-0.811463	1.23234	0.301402	0.123226	no	0	0	-	rplD, 50S ribosomal protein L4	50S ribosomal protein L4
PSEEN0492	rplW	CDS	-0.647152	1.54523	0.627823	0.000640525	no	0	0	Q4 - downregulated	rplW, 50S ribosomal protein L23	50S ribosomal protein L23
PSEEN0493	rplB	CDS	-0.829994	1.20483	0.268827	0.0505978	no	0	0	-	rplB, 50S ribosomal protein L2	50S ribosomal protein L2
PSEEN0494	rpsS	CDS	-0.797899	1.25329	0.325722	0.0320059	no	0	0	-	rpsS, 30S ribosomal protein S19	30S ribosomal protein S19
PSEEN0495	rplV	CDS	-0.787755	1.26943	0.344181	0.118482	no	0	0	-	rplV, 50S ribosomal protein L22	50S ribosomal protein L22
PSEEN0496	rpsC	CDS	-0.848342	1.17877	0.237283	0.0311193	no	0	0	-	rpsC, 30S ribosomal protein S3	30S ribosomal protein S3
PSEEN0497	rplP	CDS	-0.753279	1.32753	0.408744	0.0071057	no	0	0	-	rplP, 50S ribosomal protein L16	50S ribosomal protein L16
PSEEN0498	rpmC	CDS	-0.781842	1.27903	0.355051	0.0727759	no	0	0	-	rpmC, 50S ribosomal protein L29	50S ribosomal protein L29
PSEEN0499	rpsQ	CDS	-0.835891	1.19633	0.258614	0.252704	no	0	0	-	rpsQ, 30S ribosomal protein S17	30S ribosomal protein S17
PSEEN0500	rplN	CDS	-0.891352	1.12189	0.165933	0.271798	no	0	0	-	rplN, 50S ribosomal protein L14	50S ribosomal protein L14
PSEEN0501	rplX	CDS	-0.902595	1.10792	0.14785	0.594613	no	0	0	Q4 - downregulated	rplX, 50S ribosomal protein L24	50S ribosomal protein L24
PSEEN0502	rplE	CDS	-0.902598	1.10791	0.147845	0.519148	no	0	0	-	rplE, 50S ribosomal protein L5	50S ribosomal protein L5
PSEEN0503	rpsN	CDS	-0.927183	1.07854	0.109075	0.586628	no	0	0	-	rpsN, 30S ribosomal protein S14	30S ribosomal protein S14
PSEEN0504	rpsH	CDS	-0.837818	1.19358	0.255292	0.00580136	no	0	0	Q4 - downregulated	rpsH, 30S ribosomal protein S8	30S ribosomal protein S8
PSEEN0505	rplF	CDS	-0.970503	1.03039	0.0431953	0.828207	no	0	0	Q4 - downregulated	rplF, 50S ribosomal protein L6	50S ribosomal protein L6
PSEEN0506	rplR	CDS	-0.900958	1.10993	0.150468	0.415366	no	0	0	-	rplR, 50S ribosomal protein L18	50S ribosomal protein L18
PSEEN0507	rpsE	CDS	-0.914802	1.09313	0.128468	0.589292	no	0	0	Q4 - downregulated	rpsE, 30S ribosomal protein S5	30S ribosomal protein S5
PSEEN0508	rpmD	CDS	-0.777835	1.28562	0.362465	0.125593	no	0	0	Q4 - downregulated	rpmD, 50S ribosomal protein L30	50S ribosomal protein L30
PSEEN0509	rplO	CDS	-0.942108	1.06145	0.0860354	0.809106	no	0	0	-	rplO, 50S ribosomal protein L15	50S ribosomal protein L15
PSEEN0510	secY	CDS	-0.968926	1.03207	0.0455423	0.791603	no	0	0	-	secY, preprotein translocase subunit SecY	Protein translocase subunit SecY
PSEEN0511	rpsM	CDS	-0.963366	1.03803	0.0538444	0.770427	no	0	0	-	rpsM, 30S ribosomal protein S13	30S ribosomal protein S13
PSEEN0512	rpsK	CDS	-0.860544	1.16206	0.216678	0.158489	no	0	0	Q4 - downregulated	rpsK, 30S ribosomal protein S11	30S ribosomal protein S11
PSEEN0513	rpsD	CDS	-0.781141	1.28018	0.356346	0.0623076	no	0	0	-	rpsD, 30S ribosomal protein S4	30S ribosomal protein S4
PSEEN0514	rpoA	CDS	-0.933149	1.07164	0.0998211	0.587319	no	0	0	-	rpoA, DNA-directed RNA polymerase subunit alpha	DNA-directed RNA polymerase subunit alpha (RNAP subunit alpha) (EC 2.7.7.6) (RNA polymerase subunit alpha) (Transcriptase subunit alpha)
PSEEN0515	rplQ	CDS	-0.92913	1.07628	0.106047	0.480431	no	0	0	-	rplQ, 50S ribosomal protein L17	50S ribosomal protein L17
PSEEN0517	katA	CDS	-0.552708	1.80927	0.855411	0.189286	no	0	0	-	katA, catalase	Catalase (EC 1.11.1.6)
PSEEN0518	bfrA	CDS	-0.812691	1.23048	0.299221	0.623917	no	0	0	-	bfrA, bacterioferritin	Bacterioferritin (EC 1.16.3.1)
PSEEN0519	uvrA	CDS	-0.949077	1.05366	0.0754031	0.719743	no	0	0	-	uvrA, excinuclease ABC subunit A	UvrABC system protein A (UvrA protein) (Excinuclease ABC subunit A)
PSEEN0520	0	CDS	-0.977673	1.02284	0.0325755	0.808943	no	0	0	-	major facilitator transporter	Putative transporter, MFS superfamily
PSEEN0521	ssb	CDS	-0.997866	1.00214	0.00308226	0.994114	no	0	0	-	ssb, single-stranded DNA-binding protein	Single-stranded DNA-binding protein (SSB)
PSEEN0522	0	CDS	-0.345064	2.89801	1.53506	2.87717e-17	yes	1	0	-	hypothetical protein	ImpA_N domain-containing protein
PSEEN0523	0	CDS	-0.264013	3.78769	1.92132	2.67265e-13	yes	1	0	-	hypothetical protein	Uncharacterized protein
PSEEN0524	0	CDS	-0.435095	2.29835	1.2006	2.78031e-16	yes	1	0	-	hypothetical protein	Uncharacterized protein
PSEEN0525	0	CDS	-0.317335	3.15125	1.65592	2.38755e-16	yes	1	0	-	hypothetical protein	GPW_gp25 domain-containing protein
PSEEN0526	0	CDS	-0.270688	3.6943	1.8853	2.83896e-38	yes	1	0	-	hypothetical protein	Uncharacterized protein
PSEEN0527	0	CDS	-0.214073	4.6713	2.22382	2.21933e-48	yes	1	0	-	hypothetical protein	Uncharacterized protein
PSEEN0528	0	CDS	-0.350689	2.85153	1.51174	1.07224e-43	yes	1	0	-	ClpA/B-type protease	Putative ClpA/B-type protease
PSEEN0529	0	CDS	-0.318138	3.14329	1.65228	1.41189e-24	yes	1	0	-	sigma-54 dependent transcriptional regulator	Putative sigma-54 dependent transcriptional regulator
PSEEN0530	0	CDS	-0.224665	4.45107	2.15415	1.41156e-12	yes	1	0	-	hypothetical protein	Uncharacterized protein
PSEEN0531	0	CDS	-0.247862	4.0345	2.01239	7.47883e-37	yes	1	0	-	hypothetical protein	FHA domain-containing protein
PSEEN0532	0	CDS	-0.598871	1.66981	0.739683	0.00017899	no	0	0	-	hypothetical protein	Uncharacterized protein
PSEEN0533	0	CDS	-0.410806	2.43424	1.28347	2.5603e-20	yes	1	0	-	hypothetical protein	Uncharacterized protein
PSEEN0534	0	CDS	-0.298158	3.35393	1.74585	3.91628e-24	yes	1	0	-	hypothetical protein	DotU domain-containing protein
PSEEN0535	0	CDS	-0.32562	3.07106	1.61874	5.43188e-54	yes	1	0	-	hypothetical protein	Uncharacterized protein
PSEEN0536	stp1	CDS	-0.279382	3.57933	1.83969	1.13833e-30	yes	1	0	-	stp1, Serine/threonine phosphoprotein phosphatase Stp1	Serine/threonine phosphoprotein phosphatase Stp1 (EC 3.1.3.16)
PSEEN0537	stk1	CDS	-0.47767	2.0935	1.06591	1.20333e-08	yes	1	0	-	stk1, Serine-threonine kinase Stk1	Non-specific serine/threonine protein kinase (EC 2.7.11.1)
PSEEN0539	#N/A	CDS	-0.132135	7.56805	2.91992	1.02036e-36	yes	1	0	-	hemolysin co-regulated protein 1B	#N/A
PSEEN0540	0	CDS	-0.450076	2.22185	1.15176	4.09042e-11	yes	1	0	Q1 - upregulated	hypothetical protein	Uncharacterized protein
PSEEN0541	0	CDS	-0.397457	2.516	1.33113	4.35077e-15	yes	1	0	Q1 - upregulated	hypothetical protein	Uncharacterized protein
PSEEN0542	0	CDS	-0.557281	1.79443	0.843523	7.66575e-12	no	0	0	Q1 - upregulated	hypothetical protein	Uncharacterized protein
PSEEN0543	0	CDS	-0.608368	1.64374	0.716983	1.26781e-11	no	0	0	-	hypothetical protein	Uncharacterized protein
PSEEN0544	0	CDS	-0.506382	1.9748	0.981703	1.46032e-11	no	0	0	-	hypothetical protein	Uncharacterized protein
PSEEN0545	0	CDS	-0.674252	1.48313	0.56864	0.0077487	no	0	0	Q1 - upregulated	hypothetical protein	Uncharacterized protein
PSEEN0546	0	CDS	-0.483254	2.06931	1.04915	0.000347225	yes	1	0	-	hypothetical protein	Uncharacterized protein
PSEEN0547	#N/A	pseudogene	-0.309009	3.23615	1.69428	0.000544811	yes	1	0	-	NA	#N/A
PSEEN0548	0	CDS	-0.722267	1.38453	0.469396	0.594269	no	0	0	-	hypothetical protein	Imm-NTF2 domain-containing protein
PSEEN0549	#N/A	pseudogene	-0.603785	1.65622	0.727893	0.168789	no	0	0	-	NA	#N/A
PSEEN0550	0	CDS	-0.640729	1.56072	0.642215	0.22182	no	0	0	-	hypothetical protein	Uncharacterized protein
PSEEN0551	0	CDS	-0.996365	1.00365	0.00525426	0.993915	no	0	0	-	hypothetical protein	Uncharacterized protein
PSEEN0552	0	CDS	-0.902883	1.10756	0.147389	0.209138	no	0	0	-	hypothetical protein	Uncharacterized protein
PSEEN0553	0	CDS	-0.826632	1.20973	0.274683	0.444655	no	0	0	-	hypothetical protein	Uncharacterized protein
PSEEN0554	0	CDS	-0.990985	1.0091	0.0130646	0.975114	no	0	0	-	hypothetical protein	Uncharacterized protein
PSEEN0556	0	CDS	-0.846647	1.18113	0.240167	0.461638	no	0	0	-	hypothetical protein	Uncharacterized protein
PSEEN0557	0	CDS	-0.878742	1.13799	0.186489	0.365843	no	0	0	-	hypothetical protein	Uncharacterized protein
PSEEN0558	0	CDS	-0.96534	1.0359	0.0508914	0.79035	no	0	0	-	hypothetical protein	Uncharacterized protein
PSEEN0559	0	CDS	-0.912094	1.09638	0.132745	0.584357	no	0	0	-	hypothetical protein	Uncharacterized protein
PSEEN0560	0	CDS	-0.708965	1.41051	0.496213	0.00145971	no	0	0	-	hypothetical protein	Uncharacterized protein
PSEEN0562	0	CDS	-0.751178	1.33124	0.412774	0.109934	no	0	0	-	hypothetical protein	Uncharacterized protein
PSEEN0563	fdoG	CDS	-1.27805	0.782439	-0.353949	0.0923136	no	0	0	-	fdoG, formate dehydrogenase-O, major subunit	Formate dehydrogenase-O, major subunit (EC 1.2.1.2)
PSEEN0564	fdnG	CDS	-1.64685	0.607221	-0.719706	1.00398e-06	no	0	0	-	fdnG, formate dehydrogenase-N major subunit	Formate dehydrogenase-N major subunit, anaerobic selenopeptide (EC 1.2.1.2)
PSEEN0565	fdnH	CDS	-1.63555	0.611417	-0.709773	6.38995e-07	no	0	0	-	fdnH, formate dehydrogenase-O, Fe-S subunit	Formate dehydrogenase iron-sulfur subunit
PSEEN0566	fdnI	CDS	-1.57141	0.636373	-0.652055	4.33635e-05	no	0	0	-	fdnI, formate dehydrogenase-O, cytochrome B556 (FDO) subunit	Formate dehydrogenase-O, cytochrome B556 (FDO) subunit
PSEEN0567	fdhE	CDS	-1.77329	0.563924	-0.826428	2.09443e-05	no	0	0	-	fdhE, formate dehydrogenase formation protein	Protein FdhE homolog
PSEEN0568	selA	CDS	-1.13291	0.882686	-0.180028	0.173294	no	0	0	-	selA, selenocysteine synthase	L-seryl-tRNA(Sec) selenium transferase (EC 2.9.1.1) (Selenocysteine synthase) (Sec synthase) (Selenocysteinyl-tRNA(Sec) synthase)
PSEEN0569	selB	CDS	-0.979624	1.0208	0.0296998	0.892977	no	0	0	-	selB, selenocysteinyl-tRNA-specific translation factor	Selenocysteinyl-tRNA-specific translation factor
PSEEN0570	0	CDS	-1.11284	0.898604	-0.154243	0.339425	no	0	0	-	type I L-asparaginase	Putative L-asparaginase, type I (EC 3.5.1.1)
PSEEN0571	0	CDS	-1.1167	0.895499	-0.159237	0.825819	no	0	0	-	Sodium/alanine symporter	Putative Sodium/alanine symporter
PSEEN0572	0	CDS	-1.02038	0.98003	-0.029102	0.944659	no	0	0	-	Cro/CI family transcriptional regulator	Putative transcriptional regulator, Cro/CI family
PSEEN0573	0	CDS	-0.943653	1.05971	0.0836721	0.821583	no	0	0	-	hypothetical protein	Hydrolase_4 domain-containing protein
PSEEN0574	0	CDS	-1.12802	0.886512	-0.173789	0.494086	no	0	0	-	dTDP-4-rhamnose reductase-like protein	dTDP-4-dehydrorhamnose reductase (EC 1.1.1.133)
PSEEN0575	0	CDS	-1.08065	0.925367	-0.111903	0.766234	no	0	0	-	NAD-dependent epimerase/dehydratase family protein	Putative NAD-dependent epimerase/dehydratase family protein
PSEEN0576	0	CDS	-1.01244	0.987711	-0.017839	0.962186	no	0	0	-	hypothetical protein	HTH hxlR-type domain-containing protein
PSEEN0577	0	CDS	-1.35665	0.73711	-0.440048	0.0856282	no	0	0	-	major facilitator transporter	Putative transport protein, MFS superfamily
PSEEN0578	oprG	CDS	-1.17727	0.849423	-0.235445	0.227531	no	0	0	-	oprG, outer membrane protein OprG	Outer membrane protein OprG
PSEEN0579	0	CDS	-1.02541	0.975219	-0.0362016	0.886951	no	0	0	-	lipoprotein	Putative lipoprotein
PSEEN0580	0	CDS	-1.17756	0.849216	-0.235797	0.243958	no	0	0	-	efflux ABC transporter permease	Putative ABC efflux transporter, permease protein
PSEEN0581	0	CDS	-1.16458	0.858679	-0.219809	0.31652	no	0	0	-	ABC transporter ATP-binding protein	Putative ABC transporter, ATP binding component (EC 3.6.3.-)
PSEEN0582	0	CDS	-0.903852	1.10638	0.145841	0.589891	no	0	0	-	hypothetical protein	Uncharacterized protein
PSEEN0583	0	CDS	-1.31852	0.758425	-0.398922	0.219769	no	0	0	-	hypothetical protein	Uncharacterized protein
PSEEN0584	0	CDS	-1.17033	0.854458	-0.226918	0.188385	no	0	0	-	thioredoxin	Putative thioredoxin
PSEEN0585	0	CDS	-1.26976	0.787551	-0.344554	0.10734	no	0	0	-	hypothetical protein	Uncharacterized protein
PSEEN0586	0	CDS	-1.08427	0.922278	-0.116727	0.649843	no	0	0	-	hypothetical protein	Uncharacterized protein
PSEEN0587	nrdR	CDS	-1.05056	0.95187	-0.0711636	0.677898	no	0	0	-	nrdR, transcriptional regulator NrdR	Transcriptional repressor NrdR
PSEEN0588	ribD	CDS	-1.05226	0.950334	-0.0734938	0.615663	no	0	0	-	ribD, riboflavin biosynthesis protein RibD	Riboflavin biosynthesis protein RibD [Includes: Diaminohydroxyphosphoribosylaminopyrimidine deaminase (DRAP deaminase) (EC 3.5.4.26) (Riboflavin-specific deaminase); 5-amino-6-(5-phosphoribosylamino)uracil reductase (EC 1.1.1.193) (HTP reductase)]
PSEEN0589	ribC	CDS	-1.20233	0.831722	-0.265827	0.421434	no	0	0	-	ribC, riboflavin synthase subunit alpha	Riboflavin synthase alpha chain (EC 2.5.1.9)
PSEEN0590	A	CDS	-0.967835	1.03323	0.0471672	0.852198	no	0	0	-	ribB/A, bifunctional 3,4-dihydroxy-2-butanone 4-phosphate synthase/GTP cyclohydrolase II-like protein	3,4-dihydroxy-2-butanone 4-phosphate synthase (DHBP synthase) (EC 4.1.99.12)
PSEEN0591	ribH	CDS	-1.0903	0.917181	-0.124721	0.385007	no	0	0	-	ribH, 6,7-dimethyl-8-ribityllumazine synthase	6,7-dimethyl-8-ribityllumazine synthase (DMRL synthase) (LS) (Lumazine synthase) (EC 2.5.1.78)
PSEEN0592	nusB	CDS	-1.05728	0.945821	-0.0803602	0.616479	no	0	0	-	nusB, transcription antitermination protein NusB	Transcription antitermination protein NusB (Antitermination factor NusB)
PSEEN0593	thiL	CDS	-1.07512	0.930126	-0.104501	0.590371	no	0	0	-	thiL, thiamine monophosphate kinase	Thiamine-monophosphate kinase (TMP kinase) (Thiamine-phosphate kinase) (EC 2.7.4.16)
PSEEN0594	pgpA	CDS	-1.1345	0.881448	-0.182053	0.389657	no	0	0	-	pgpA, phosphatidylglycerophosphatase A	Phosphatidylglycerophosphatase A (EC 3.1.3.27) (Phosphatidylglycerolphosphate phosphatase A)
PSEEN0595	0	CDS	-0.862598	1.15929	0.21324	0.0351553	no	0	0	-	hypothetical protein	PBPb domain-containing protein
PSEEN0596	ribA	CDS	-1.0293	0.971536	-0.0416606	0.870649	no	0	0	-	ribA, GTP cyclohydrolase II	GTP cyclohydrolase-2 (EC 3.5.4.25) (GTP cyclohydrolase II)
PSEEN0597	0	CDS	-1.11433	0.897402	-0.156174	0.307268	no	0	0	-	hypothetical protein	Uncharacterized protein
PSEEN0598	0	CDS	-1.19869	0.834244	-0.261459	0.322106	no	0	0	-	periplasmic cobalamin-binding protein HutB	Putative periplasmic cobalamin-binding protein HutB
PSEEN0599	0	CDS	-1.07873	0.927017	-0.109332	0.599115	no	0	0	-	cobalamine TonB-dependent receptor	Putative cobalamine TonB-dependent receptor
PSEEN0600	dxs	CDS	-1.01261	0.987552	-0.0180715	0.953211	no	0	0	-	dxs, 1-deoxy-D-xylulose-5-phosphate synthase	1-deoxy-D-xylulose-5-phosphate synthase (EC 2.2.1.7) (1-deoxyxylulose-5-phosphate synthase) (DXP synthase) (DXPS)
PSEEN0601	ispA	CDS	-0.984972	1.01526	0.0218451	0.97412	no	0	0	-	ispA, geranyltranstransferase	Geranyltranstransferase (EC 2.5.1.10)
PSEEN0602	xseB	CDS	-1.1801	0.847389	-0.238904	0.51702	no	0	0	-	exodeoxyribonuclease VII small subunit	Exodeoxyribonuclease 7 small subunit (EC 3.1.11.6) (Exodeoxyribonuclease VII small subunit) (Exonuclease VII small subunit)
PSEEN0603	0	CDS	-1.02101	0.979418	-0.0300028	0.930882	no	0	0	-	alginate biosynthesis protein AlgI-like	Probable alginate O-acetylase (EC 2.3.1.-)
PSEEN0604	0	CDS	-0.877935	1.13904	0.187814	0.390701	no	0	0	-	hypothetical protein	Uncharacterized protein
PSEEN0605	0	CDS	-0.905083	1.10487	0.143879	0.699452	no	0	0	-	lipoprotein	Putative lipoprotein
PSEEN0607	#N/A	CDS	-0.247307	4.04356	2.01562	8.12314e-08	yes	1	0	-	hypothetical protein	#N/A
PSEEN0608	0	CDS	-0.531741	1.88062	0.911205	0.000224726	no	0	0	-	hypothetical protein	Uncharacterized protein
PSEEN0609	ribB	CDS	-0.479422	2.08585	1.06063	4.16112e-07	yes	1	0	-	ribB, 3,4-dihydroxy-2-butanone 4-phosphate synthase	3,4-dihydroxy-2-butanone 4-phosphate synthase (DHBP synthase) (EC 4.1.99.12)
PSEEN0610	0	CDS	-0.78152	1.27956	0.355646	0.0598014	no	0	0	-	hypothetical protein	ATPase_AAA_core domain-containing protein
PSEEN0611	0	CDS	-0.754309	1.32572	0.406772	0.146712	no	0	0	-	hypothetical protein	Uncharacterized protein
PSEEN0613	rtcR	CDS	-0.863264	1.15839	0.212127	0.387691	no	0	0	-	rtcR, sigma-54 dependent transcriptional regulator RtcR	Sigma-54 dependent transcriptional regulator RtcR
PSEEN0614	0	CDS	-1.46531	0.682451	-0.551203	0.0986641	no	0	0	-	hypothetical protein	PHB domain-containing protein
PSEEN0615	0	CDS	-1.68531	0.593361	-0.753017	4.32154e-11	no	0	0	-	hypothetical protein	3'-phosphate/5'-hydroxy nucleic acid ligase (EC 6.5.1.8)
PSEEN0616	0	CDS	-1.08874	0.918495	-0.122656	0.736613	no	0	0	-	hypothetical protein	Uncharacterized protein
PSEEN0617	0	CDS	-1.21614	0.822273	-0.28231	0.168009	no	0	0	-	hypothetical protein	Uncharacterized protein
PSEEN0618	0	CDS	-1.42425	0.702122	-0.510206	0.0469245	no	0	0	-	FecR-like transmembrane sensor	Putative FecR-like transmembrane sensor
PSEEN0619	0	CDS	-1.38764	0.720649	-0.47263	0.367984	no	0	0	-	RNA polymerase sigma factor	Putative FecI-like RNA polymerase sigma-70 factor, ECF subfamily
PSEEN0620	0	CDS	-0.783544	1.27625	0.351914	0.0110785	no	0	0	-	TonB-dependent receptor, Fe transport	Putative TonB-dependent receptor, Fe transport
PSEEN0621	0	CDS	-0.287221	3.48164	1.79977	1.78235e-07	yes	1	0	-	long-chain-fatty-acid--luciferin-component ligase, acyl-protein synthase LuxE	Putative Long-chain-fatty-acid--luciferin-component ligase, acyl-protein synthase LuxE (EC 6.2.1.19)
PSEEN0622	0	CDS	-0.342175	2.92248	1.54719	3.34361e-06	yes	1	0	-	hypothetical protein	Long-chain-fatty-acyl-CoA reductase (EC 1.2.1.50)
PSEEN0623	0	CDS	-0.312416	3.20086	1.67846	1.5513e-05	yes	1	0	-	AMP-dependent synthetase/ligase	Putative AMP-dependent synthetase/ligase
PSEEN0624	0	CDS	-0.638859	1.56529	0.64643	0.0301428	no	0	0	-	acetyltransferase	Putative acetyltransferase, GNAT family
PSEEN0625	0	CDS	-0.975041	1.0256	0.0364647	0.921136	no	0	0	-	transcriptional regulator	Putative transcriptional regulator
PSEEN0626	ppa	CDS	-0.956439	1.04554	0.0642547	0.863298	no	0	0	-	ppa, inorganic pyrophosphatase	Inorganic pyrophosphatase (EC 3.6.1.1) (Pyrophosphate phospho-hydrolase) (PPase)
PSEEN0627	0	CDS	-0.792278	1.26218	0.335922	0.0485311	no	0	0	-	zinc-dependent peptidase	Putative Zinc-dependent peptidase (M family)
PSEEN0628	0	CDS	-0.883482	1.13188	0.178727	0.231225	no	0	0	-	hypothetical protein	Uncharacterized protein
PSEEN0630	0	CDS	-0.747829	1.3372	0.419219	1.2368e-05	no	0	0	Q1 - upregulated	acetyltransferase	Putative acetyltransferase, GNAT family
PSEEN0631	eutC	CDS	-0.782588	1.27781	0.353674	0.337029	no	0	0	-	ethanolamine ammonia-lyase small subunit	Ethanolamine ammonia-lyase light chain (EC 4.3.1.7) (Ethanolamine ammonia-lyase small subunit)
PSEEN0632	eutB	CDS	-1.03659	0.964704	-0.0518419	0.829689	no	0	0	-	eutB, ethanolamine ammonia-lyase, heavy chain	Ethanolamine ammonia-lyase, heavy chain (EC 4.3.1.7)
PSEEN0633	0	CDS	-1.34337	0.744399	-0.425852	0.0361809	no	0	0	-	transporter	Putative transport protein
PSEEN0634	aldB	CDS	-1.2471	0.801863	-0.318572	0.313964	no	0	0	-	aldB, NAD+ dependent aldehyde dehydrogenase	NAD+ dependent aldehyde dehydrogenase (EC 1.2.1.-)
PSEEN0635	0	CDS	-1.3069	0.765167	-0.386153	0.166541	no	0	0	-	sigma-54 dependent transcriptional regulator	Putative sigma-54 dependent transcriptional regulator
PSEEN0636	mpl	CDS	-1.0646	0.939323	-0.0903069	0.675902	no	0	0	-	mpl, UDP-N-acetylmuramate--L-alanyl-gamma-D-glutamyl- meso-diaminopimelate ligase	UDP-N-acetylmuramate--L-alanyl-gamma-D-glutamyl-meso-2,6-diaminoheptandioate ligase (EC 6.3.2.45) (Murein peptide ligase) (UDP-N-acetylmuramate:L-alanyl-gamma-D-glutamyl-meso-diaminopimelate ligase)
PSEEN0637	ubiX	CDS	-1.10188	0.907541	-0.139965	0.420484	no	0	0	-	ubiX, aromatic acid decarboxylase	Flavin prenyltransferase UbiX (EC 2.5.1.129)
PSEEN0638	0	CDS	-1.1057	0.904403	-0.144962	0.5449	no	0	0	-	hypothetical protein	Uncharacterized protein
PSEEN0640	0	CDS	-1.13483	0.881187	-0.18248	0.371975	no	0	0	-	hypothetical protein	Uncharacterized protein
PSEEN0641	0	CDS	-1.937	0.516263	-0.953822	6.86019e-05	no	0	0	-	response regulator	Putative response regulator
PSEEN0642	0	CDS	-0.937093	1.06713	0.0937352	0.879181	no	0	0	-	hypothetical protein	Uncharacterized protein
PSEEN0645	0	CDS	-1.76994	0.56499	-0.823704	0.0260031	no	0	0	-	Flp pilus assembly protein CpaB	Putative Flp pilus assembly protein CpaB
PSEEN0646	0	CDS	-1.5555	0.642879	-0.637382	0.0295792	no	0	0	-	type II/IV secretion system protein D	Putative type II/IV secretion system protein D
PSEEN0647	0	CDS	-1.2632	0.791642	-0.337081	0.256623	no	0	0	-	hypothetical protein	TadZ_N domain-containing protein
PSEEN0648	0	CDS	-1.4579	0.685916	-0.543897	0.0825294	no	0	0	-	type II/IV secretion system protein E	Putative Type II/IV secretion system protein E (EC 3.6.3.-)
PSEEN0649	0	CDS	-1.6295	0.613684	-0.704433	0.0269877	no	0	0	-	type II/IV secretion system membrane protein	Putative type II/IV secretion system membrane protein
PSEEN0650	0	CDS	-1.5888	0.629406	-0.667938	0.0426289	no	0	0	-	type II/IV secretion system membrane protein	Putative type II/IV secretion system membrane protein
PSEEN0651	0	CDS	-1.2907	0.774771	-0.368159	0.226388	no	0	0	-	hypothetical protein	TPR_REGION domain-containing protein
PSEEN0652	0	CDS	-0.764808	1.30752	0.38683	0.0327149	no	0	0	-	hypothetical protein	Uncharacterized protein
PSEEN0653	0	CDS	-0.494187	2.02352	1.01687	3.05678e-14	yes	1	0	-	LuxR family DNA-binding response regulator	Putative DNA-binding response regulator, LuxR family
PSEEN0654	0	CDS	-1.13148	0.883796	-0.178215	0.634444	no	0	0	-	prepilin peptidase; typeII/IV secretion	Putative prepilin peptidase typeII/IV secretion
PSEEN0655	0	CDS	-1.14324	0.874704	-0.193134	0.392723	no	0	0	-	hypothetical protein	Uncharacterized protein
PSEEN0656	0	CDS	-1.14178	0.875823	-0.191289	0.290224	no	0	0	-	sensory box histidine kinase	Histidine kinase (EC 2.7.13.3)
PSEEN0657	0	CDS	-1.10633	0.903887	-0.145785	0.288724	no	0	0	-	hypothetical protein	Tad domain-containing protein
PSEEN0658	0	CDS	-1.21755	0.821323	-0.283978	0.0191024	no	0	0	-	lipoprotein	Putative lipoprotein
PSEEN0659	0	CDS	-0.9095	1.09951	0.136854	0.669696	no	0	0	-	lipoprotein	Putative lipoprotein
PSEEN0660	cmoM	CDS	-1.02122	0.979223	-0.0302901	0.916025	no	0	0	-	methyltransferase	tRNA 5-carboxymethoxyuridine methyltransferase (EC 2.1.1.-) (cmo5U methyltransferase)
PSEEN0661	0	CDS	-0.785146	1.27365	0.348967	0.274044	no	0	0	-	hypothetical protein	Uncharacterized protein
PSEEN0662	0	CDS	-0.687811	1.45389	0.539917	0.312637	no	0	0	-	hypothetical protein	MaoC-like domain-containing protein
PSEEN0663	0	CDS	-0.818026	1.22245	0.289781	0.532248	no	0	0	-	fabG, 3-ketoacyl-ACP reductase	Putative oxidoreductase, short chain dehydrogenase/reductase family (EC 1.-.-.-)
PSEEN0664	0	CDS	-0.952402	1.04998	0.0703578	0.782592	no	0	0	-	acetyl-CoA acetyltransferase	Putative acetyl-CoA acetyltransferase (EC 2.3.1.-)
PSEEN0665	0	CDS	-0.916932	1.09059	0.125113	0.780627	no	0	0	-	AraC family transcriptional regulator	Putative transcriptional regulator, AraC family
PSEEN0666	0	CDS	-1.09951	0.909494	-0.136864	0.474514	no	0	0	-	methyl-accepting chemotaxis transducer	Putative methyl-accepting chemotaxis transducer
PSEEN0668	0	CDS	-0.943519	1.05986	0.0838766	0.890113	no	0	0	-	MerE family transcriptional regulator	Putative transcription regulator heavy metal-dependent MerE family
PSEEN0669	0	CDS	-1.0558	0.947148	-0.0783381	0.883828	no	0	0	-	copper-translocating P-type ATPase	Putative copper-translocating P-type ATPase (EC 3.6.3.-)
PSEEN0670	0	CDS	-1.1737	0.852004	-0.231067	0.59059	no	0	0	-	hypothetical protein	Uncharacterized protein
PSEEN0671	0	CDS	-0.703315	1.42184	0.507757	0.471652	no	0	0	Q4 - downregulated	copper-binding protein	Putative copper-binding protein
PSEEN0672	0	CDS	-0.72698	1.37555	0.460011	0.190943	no	0	0	-	Bcr/CflA family multidrug resistance transporter	Bcr/CflA family efflux transporter
PSEEN0673	0	CDS	-0.97809	1.0224	0.0319609	0.908647	no	0	0	-	ArsR family transcriptional regulator	Putative transcriptional regulator, ArsR family
PSEEN0674	0	CDS	-1.03982	0.961703	-0.0563368	0.911963	no	0	0	-	add, adenosine deaminase	Adenine deaminase (ADE) (EC 3.5.4.2) (Adenine aminohydrolase) (AAH)
PSEEN0675	0	CDS	-1.14736	0.871566	-0.198318	0.0557735	no	0	0	-	hydroxydechloroatrazine ethylaminohydrolase	Putative hydroxydechloroatrazine ethylaminohydrolase, AtzB (Hydroxyatrazine hydrolase) (EC 3.5.99.3)
PSEEN0676	0	CDS	-1.06772	0.936571	-0.0945398	0.668357	no	0	0	-	short chain dehydrogenase	Putative oxidoreductase, short chain dehydrogenase/reductase family (EC 1.-.-.-)
PSEEN0678	0	CDS	-1.1296	0.885273	-0.175806	0.491574	no	0	0	-	hypothetical protein	Uncharacterized protein
PSEEN0679	0	CDS	-1.21592	0.822423	-0.282047	0.0948498	no	0	0	-	TetR/AcrR family transcriptional regulator	Putative transcriptional regulator, TetR/AcrR family
PSEEN0680	0	CDS	-1.16119	0.861184	-0.215607	0.653552	no	0	0	-	LysR family transcriptional regulator	Putative transcriptional regulator, LysR family
PSEEN0681	0	CDS	-1.56637	0.638419	-0.647426	0.0171481	no	0	0	-	beta alanine--pyruvate transaminase	Beta-alanine--pyruvate transaminase (EC 2.6.1.18)
PSEEN0682	mmsA-1	CDS	-1.79793	0.556194	-0.846339	0.0119393	no	0	0	-	mmsA-1, methylmalonate-semialdehyde dehydrogenase	Methylmalonate-semialdehyde dehydrogenase (EC 1.2.1.27)
PSEEN0691	recC	CDS	-1.18935	0.840799	-0.250168	0.371776	no	0	0	-	recC, exonuclease V subunit gamma	RecBCD enzyme subunit RecC (EC 3.1.11.5) (Exonuclease V subunit RecC) (ExoV subunit RecC) (Helicase/nuclease RecBCD subunit RecC)
PSEEN0692	recB	CDS	-1.17497	0.851086	-0.232624	0.390523	no	0	0	-	recB, exonuclease V subunit beta	RecBCD enzyme subunit RecB (EC 3.1.11.5) (Exonuclease V subunit RecB) (ExoV subunit RecB) (Helicase/nuclease RecBCD subunit RecB)
PSEEN0693	recD	CDS	-1.23182	0.811809	-0.300787	0.415834	no	0	0	-	recD, exonuclease V subunit alpha	RecBCD enzyme subunit RecD (EC 3.1.11.5) (Exonuclease V subunit RecD) (ExoV subunit RecD) (Helicase/nuclease RecBCD subunit RecD)
PSEEN0695	0	CDS	-1.09805	0.910705	-0.134945	0.636502	no	0	0	-	hypothetical protein	Uncharacterized protein
PSEEN0696	0	CDS	-0.956937	1.045	0.0635046	0.829689	no	0	0	-	hypothetical protein	Uncharacterized protein
PSEEN0697	0	CDS	-1.01168	0.988457	-0.0167501	0.967699	no	0	0	-	outer membrane lipoprotein	Putative outer membrane lipoprotein (OmpA domain)
PSEEN0698	0	CDS	-0.993772	1.00627	0.00901349	0.978418	no	0	0	-	LysR family transcriptional regulator	Putative transcriptional regulator, LysR family
PSEEN0699	mmsA-2	CDS	-2.20691	0.453122	-1.14203	2.58028e-11	yes	0	-1	-	mmsA-2, methylmalonate-semialdehyde dehydrogenase, oxidoreductase protein	Methylmalonate-semialdehyde dehydrogenase, oxidoreductase protein (EC 1.2.1.27)
PSEEN0700	mmsB	CDS	-1.64333	0.608522	-0.716618	2.67971e-07	no	0	0	-	mmsB, 3-hydroxyisobutyrate dehydrogenase	3-hydroxyisobutyrate dehydrogenase (HIBADH) (EC 1.1.1.31)
PSEEN0701	0	CDS	-1.0968	0.911741	-0.133304	0.279283	no	0	0	-	hypothetical protein	Big-1 domain-containing protein
PSEEN0702	0	CDS	-1.06756	0.936717	-0.0943147	0.684896	no	0	0	-	insecticidal toxin complex protein	Putative insecticidal toxin complex protein
PSEEN0703	0	CDS	-0.830499	1.2041	0.267949	0.238259	no	0	0	-	hypothetical protein	Uncharacterized protein
PSEEN0704	0	CDS	-0.996626	1.00338	0.00487518	0.986151	no	0	0	-	hypothetical protein	Cupin_3 domain-containing protein
PSEEN0705	0	CDS	-0.845036	1.18338	0.242915	0.0551797	no	0	0	-	phosphatidate cytidylyltransferase	Putative phosphatidate cytidylyltransferase (EC 2.7.7.41)
PSEEN0706	0	CDS	-0.74312	1.34568	0.428333	0.278531	no	0	0	-	acyltransferase	Putative acyltransferase (EC 2.3.1.-)
PSEEN0707	0	CDS	-0.737252	1.35639	0.439769	0.387115	no	0	0	-	hypothetical protein	Uncharacterized protein
PSEEN0708	0	CDS	-0.926092	1.07981	0.110772	0.703482	no	0	0	-	tyrosine phosphatase	Putative tyrosine phosphatase (EC 3.1.3.-)
PSEEN0709	0	CDS	-0.819705	1.21995	0.286823	0.00384387	no	0	0	-	lysophospholipase	Putative Lysophospholipase
PSEEN0710	0	CDS	-0.843621	1.18537	0.245334	0.22016	no	0	0	-	CDP-alcohol phosphatidyltransferase	Putative CDP-alcohol phosphatidyltransferase
PSEEN0711	0	CDS	-1.06587	0.938201	-0.0920318	0.864826	no	0	0	-	hypothetical protein	Uncharacterized protein
PSEEN0712	0	CDS	-1.20889	0.827204	-0.273685	0.606534	no	0	0	-	hypothetical protein	HicB-like domain-containing protein
PSEEN0713	0	CDS	-1.24765	0.801504	-0.319218	0.100943	no	0	0	-	hypothetical protein	ABM domain-containing protein
PSEEN0714	mdaB	CDS	-1.87339	0.533793	-0.905648	0.00724509	no	0	0	-	mdaB, nitroreductase or quinone reductase	Probable nitroreductase or quinone reductase
PSEEN0715	0	CDS	-1.05122	0.951274	-0.0720674	0.764864	no	0	0	-	LysR family transcriptional regulator	Putative transcriptional regulator, LysR family
PSEEN0716	ggt	CDS	-1.04635	0.955705	-0.0653622	0.695087	no	0	0	-	ggt, gamma-glutamyltranspeptidase	Gamma-glutamyltranspeptidase (EC 2.3.2.2)
PSEEN0717	0	CDS	-0.967381	1.03372	0.0478437	0.886951	no	0	0	-	methyl-accepting chemotaxis transducer	Putative methyl-accepting chemotaxis transducer
PSEEN0718	0	CDS	-1.00749	0.992567	-0.010764	0.952734	no	0	0	-	DEAD/DEAH box helicase	Putative ATP-dependent RNA helicase, DEAD box family (RhlE)
PSEEN0719	0	CDS	-0.951539	1.05093	0.0716646	0.666862	no	0	0	-	hypothetical protein	Uncharacterized protein
PSEEN0720	0	CDS	-1.12915	0.885622	-0.175236	0.51001	no	0	0	-	histone deacetylase family hydrolase	Putative hydrolase histone deacetylase family protein
PSEEN0721	0	CDS	-1.30805	0.764496	-0.38742	0.105855	no	0	0	-	hypothetical protein	EamA domain-containing protein
PSEEN0722	0	CDS	-1.11159	0.899613	-0.152623	0.474514	no	0	0	-	hypothetical protein	Uncharacterized protein
PSEEN0723	0	CDS	-1.25976	0.793801	-0.33315	0.0287332	no	0	0	-	acetyltransferase	Putative acetyltransferase, GNAT family
PSEEN0725	tesB	CDS	-1.27738	0.782851	-0.353191	0.0869669	no	0	0	-	tesB, acyl-CoA thioesterase II	Acyl-CoA thioesterase II (EC 3.1.2.-)
PSEEN0726	0	CDS	-1.37248	0.728606	-0.456789	0.0187623	no	0	0	-	HAD superfamily hydrolase	Putative hydrolase, haloacid dehalogenase-like family
PSEEN0727	0	CDS	-0.864509	1.15673	0.210048	0.736613	no	0	0	-	zinc-binding alcohol dehydrogenase	Putative oxidoreductase, zinc-binding alcohol dehydrogenase (EC 1.1.1.-)
PSEEN0728	0	CDS	-0.696068	1.43664	0.5227	0.000390076	no	0	0	-	acetyltransferase	Putative acetyltransferase, GNAT family
PSEEN0729	0	CDS	-1.13283	0.882746	-0.17993	0.158489	no	0	0	-	GntR family transcriptional regulator	Putative transcriptional regulator, GntR family
PSEEN0730	0	CDS	-1.0945	0.91366	-0.130271	0.598683	no	0	0	-	major facilitator transporter	Putative transport protein, MFS superfamily
PSEEN0731	gudD	CDS	-1.09287	0.915019	-0.128127	0.592955	no	0	0	-	gudD, D-glucarate dehydratase	Glucarate dehydratase (EC 4.2.1.40)
PSEEN0732	0	CDS	-0.436725	2.28977	1.1952	1.03232e-11	yes	1	0	-	acetyltransferase	Putative acetyltransferase, GNAT family
PSEEN0734	0	CDS	-0.74565	1.34111	0.423429	0.000236316	no	0	0	-	30S ribosomal protein S6 modification protein-like protein	Putative ribosomal protein S6 modification protein-related protein
PSEEN0735	0	CDS	-0.922653	1.08383	0.11614	0.600183	no	0	0	-	magnesium/cobalt transporter CorA family protein	Putative magnesium/cobalt transporter, CorA family
PSEEN0737	gabP-3	CDS	-1.0731	0.931881	-0.101782	0.675902	no	0	0	-	gabP-3, amino acid permease	Amino acid permease
PSEEN0738	0	CDS	-0.756041	1.32268	0.403463	0.0572407	no	0	0	-	hypothetical protein	Biotin_lipoyl_2 domain-containing protein
PSEEN0739	0	CDS	-0.852625	1.17285	0.230016	0.339425	no	0	0	-	hypothetical protein	Biotin_lipoyl_2 domain-containing protein
PSEEN0740	0	CDS	-0.886323	1.12826	0.174096	0.554473	no	0	0	-	zinc metallopeptidase M50 family	Putative membrane Zinc metallopeptidase, M50 family
PSEEN0741	0	CDS	-0.765221	1.30681	0.386052	0.161305	no	0	0	-	hypothetical protein	Uncharacterized protein
PSEEN0742	0	CDS	-0.715144	1.39832	0.483695	0.0200057	no	0	0	-	hypothetical protein	Uncharacterized protein
PSEEN0743	0	CDS	-0.547615	1.8261	0.868767	0.00218333	no	0	0	-	acetyltransferase	Putative acetyltransferase, GNAT family
PSEEN0744	0	CDS	-0.589016	1.69775	0.763622	2.08975e-05	no	0	0	-	hypothetical protein	Uncharacterized protein
PSEEN0745	0	CDS	-0.654618	1.52761	0.611274	0.013402	no	0	0	-	phage tail Collar	Putative phage Tail Collar
PSEEN0746	0	CDS	-0.630531	1.58596	0.66536	0.000860936	no	0	0	-	hypothetical protein	Uncharacterized protein
PSEEN0747	0	CDS	-0.755208	1.32414	0.405055	0.0111789	no	0	0	-	efflux outer membrane protein	Putative efflux outer membrane protein
PSEEN0748	cycC-2	CDS	-1.16085	0.861434	-0.215187	0.55383	no	0	0	-	cycC-2, adenosine 5'-phosphosulfate kinase	Adenylyl-sulfate kinase (EC 2.7.1.25)
PSEEN0749	0	CDS	-1.19988	0.833418	-0.262887	0.0879392	no	0	0	-	hypothetical protein	Uncharacterized protein
PSEEN0750	0	CDS	-1.27387	0.78501	-0.349218	0.039658	no	0	0	-	LysR family transcriptional regulator	Putative transcriptional regulator, LysR family
PSEEN0751	0	CDS	-1.87266	0.534	-0.905087	0.0311193	no	0	0	-	major facilitator transporter	Putative transport protein, MFS superfamily
PSEEN0753	0	CDS	-0.926703	1.07909	0.10982	0.675902	no	0	0	-	adenine specific DNA methylase	Site-specific DNA-methyltransferase (adenine-specific) (EC 2.1.1.72)
PSEEN0754	0	CDS	-0.824567	1.21276	0.278291	0.0440514	no	0	0	-	hypothetical protein	ResIII domain-containing protein
PSEEN0755	0	CDS	-0.687195	1.45519	0.541209	9.50018e-07	no	0	0	-	hypothetical protein	Mrr_cat domain-containing protein
PSEEN0757	0	CDS	-0.545022	1.83479	0.875614	1.70696e-06	no	0	0	-	hypothetical protein	Uncharacterized protein
PSEEN0759	0	CDS	-0.674577	1.48241	0.567946	0.00385078	no	0	0	-	hypothetical protein	Uncharacterized protein
PSEEN0762	0	CDS	-0.777927	1.28547	0.362293	0.676155	no	0	0	-	hypothetical protein	Uncharacterized protein
PSEEN0763	0	CDS	-1.31951	0.757856	-0.400004	0.22629	no	0	0	-	hypothetical protein	Uncharacterized protein
PSEEN0764	0	CDS	-0.797719	1.25357	0.326047	0.777297	no	0	0	-	hypothetical protein	Uncharacterized protein
PSEEN0765	0	CDS	-0.690853	1.44749	0.53355	0.152915	no	0	0	-	hypothetical protein	Uncharacterized protein
PSEEN0766	0	CDS	-1.3489	0.741343	-0.431788	0.000189682	no	0	0	-	D-lactate deshydrogenase	Putative D-lactate deshydrogenase
PSEEN0767	lldD	CDS	-1.23339	0.810774	-0.302629	0.26691	no	0	0	-	lldD, L-lactate dehydrogenase	L-lactate dehydrogenase (EC 1.1.-.-)
PSEEN0768	lldP	CDS	-1.52369	0.656303	-0.607565	0.178477	no	0	0	-	lldP, L-lactate permease	L-lactate permease
PSEEN0769	0	CDS	-1.40021	0.714178	-0.485645	0.22279	no	0	0	-	GntR family transcriptional regulator	Putative transcriptional regulator, GntR family
PSEEN0770	smpB	CDS	-0.836658	1.19523	0.257291	0.151401	no	0	0	-	smpB, SsrA-binding protein	SsrA-binding protein (Small protein B)
PSEEN0771	0	CDS	-1.21958	0.819955	-0.286383	0.451976	no	0	0	-	hypothetical protein	Ribosome association toxin RatA
PSEEN0772	rnfH	CDS	-1.12784	0.886647	-0.173568	0.668667	no	0	0	-	hypothetical protein	Protein RnfH
PSEEN0773	omlA	CDS	-0.868298	1.15168	0.203739	0.140925	no	0	0	-	omlA, outer membrane lipoprotein OmlA	Outer membrane protein assembly factor BamE
PSEEN0775	fur	CDS	-1.32907	0.752406	-0.410416	0.472863	no	0	0	-	fur, transcriptional repressor for ferric uptake	Ferric uptake regulation protein
PSEEN0776	recN	CDS	-1.21497	0.823066	-0.28092	0.0387415	no	0	0	-	recN, DNA repair protein RecN	DNA repair protein RecN (Recombination protein N)
PSEEN0777	grpE	CDS	-1.04303	0.958743	-0.0607844	0.906911	no	0	0	-	grpE, heat shock protein GrpE	Protein GrpE (HSP-70 cofactor)
PSEEN0778	dnaK	CDS	-0.941674	1.06194	0.0866999	0.871802	no	0	0	Q2	dnaK, molecular chaperone DnaK	Chaperone protein DnaK (HSP70) (Heat shock 70 kDa protein) (Heat shock protein 70)
PSEEN0779	dnaJ	CDS	-0.901138	1.10971	0.15018	0.728664	no	0	0	Q1 - upregulated	dnaJ, chaperone protein DnaJ	Chaperone protein DnaJ
PSEEN0780	dapB	CDS	-1.00397	0.996048	-0.00571276	0.993586	no	0	0	-	dapB, dihydrodipicolinate reductase	4-hydroxy-tetrahydrodipicolinate reductase (HTPA reductase) (EC 1.17.1.8)
PSEEN0781	carA	CDS	-0.954841	1.04729	0.0666676	0.901929	no	0	0	-	carA, carbamoyl phosphate synthase small subunit	Carbamoyl-phosphate synthase small chain (EC 6.3.5.5) (Carbamoyl-phosphate synthetase glutamine chain)
PSEEN0782	carB	CDS	-1.07055	0.934103	-0.0983464	0.863118	no	0	0	-	carB, carbamoyl phosphate synthase large subunit	Carbamoyl-phosphate synthase large chain (EC 6.3.5.5) (Carbamoyl-phosphate synthetase ammonia chain)
PSEEN0783	greA	CDS	-1.14048	0.87682	-0.189647	0.780864	no	0	0	Q4 - downregulated	greA, transcription elongation factor GreA	Transcription elongation factor GreA (Transcript cleavage factor GreA)
PSEEN0784	0	CDS	-1.20377	0.830723	-0.267561	0.606935	no	0	0	-	hypothetical protein	Uncharacterized protein
PSEEN0785	0	CDS	-0.943017	1.06043	0.0846441	0.53448	no	0	0	Q4 - downregulated	hypothetical protein	CRM domain-containing protein
PSEEN0786	rlmE	CDS	-0.900515	1.11048	0.151177	0.343141	no	0	0	-	ftsJ, 23S rRNA U2552 ribose 2'-O-methyltransferase	Ribosomal RNA large subunit methyltransferase E (EC 2.1.1.166) (23S rRNA Um2552 methyltransferase) (rRNA (uridine-2'-O-)-methyltransferase)
PSEEN0787	ftsH	CDS	-1.12325	0.890271	-0.167684	0.660271	no	0	0	Q4 - downregulated	ftsH, ATP-dependent metalloprotease FtsH	ATP-dependent zinc metalloprotease FtsH (EC 3.4.24.-)
PSEEN0788	folP	CDS	-0.965757	1.03546	0.0502678	0.802943	no	0	0	-	folP, dihydropteroate synthase	Dihydropteroate synthase (DHPS) (EC 2.5.1.15) (Dihydropteroate pyrophosphorylase)
PSEEN0789	glmM	CDS	-1.13104	0.884139	-0.177654	0.551345	no	0	0	-	glmM, phosphoglucosamine mutase	Phosphoglucosamine mutase (EC 5.4.2.10)
PSEEN0790	tpiA	CDS	-0.775203	1.28998	0.367354	0.0199009	no	0	0	-	tpiA, triosephosphate isomerase	Triosephosphate isomerase (TIM) (TPI) (EC 5.3.1.1) (Triose-phosphate isomerase)
PSEEN0792	0	CDS	-0.817131	1.22379	0.291362	0.00376353	no	0	0	-	secG, preprotein translocase subunit SecG	Protein-export membrane protein SecG
PSEEN0793	rimP	CDS	-0.668417	1.49607	0.581181	0.0155066	no	0	0	-	hypothetical protein	Ribosome maturation factor RimP
PSEEN0794	nusA	CDS	-0.633392	1.5788	0.65883	0.0285822	no	0	0	-	nusA, transcription elongation factor NusA	Transcription termination/antitermination protein NusA
PSEEN0795	infB	CDS	-0.667183	1.49884	0.583846	0.0740008	no	0	0	-	infB, translation initiation factor IF-2	Translation initiation factor IF-2
PSEEN0796	rbfA	CDS	-0.741313	1.34896	0.431845	0.0354809	no	0	0	Q4 - downregulated	rbfA, ribosome-binding factor A	Ribosome-binding factor A
PSEEN0797	truB	CDS	-0.898998	1.11235	0.15361	0.265491	no	0	0	-	truB, tRNA pseudouridine synthase B	tRNA pseudouridine synthase B (EC 5.4.99.25) (tRNA pseudouridine(55) synthase) (Psi55 synthase) (tRNA pseudouridylate synthase) (tRNA-uridine isomerase)
PSEEN0798	rpsO	CDS	-0.912104	1.09637	0.132729	0.537654	no	0	0	-	rpsO, 30S ribosomal protein S15	30S ribosomal protein S15
PSEEN0799	pnp	CDS	-1.10747	0.902955	-0.147273	0.695369	no	0	0	-	pnp, polynucleotide phosphorylase/polyadenylase	Polyribonucleotide nucleotidyltransferase (EC 2.7.7.8) (Polynucleotide phosphorylase) (PNPase)
PSEEN0800	0	CDS	-0.760695	1.31459	0.39461	0.461638	no	0	0	-	hypothetical protein	BON domain-containing protein
PSEEN0801	0	CDS	-0.828378	1.20718	0.271639	0.546146	no	0	0	-	xanthine/uracil permease	Putative Xanthine/uracil permease
PSEEN0802	0	CDS	-1.11579	0.896223	-0.158071	0.447775	no	0	0	-	hypothetical protein	Cyclic diguanosine monophosphate-binding protein (c-di-GMP-binding protein) (Pilz domain-containing protein)
PSEEN0803	cstA	CDS	-1.11145	0.899726	-0.152443	0.374138	no	0	0	-	cstA, carbon starvation protein CstA	Carbon starvation protein CstA
PSEEN0804	0	CDS	-1.03989	0.961637	-0.0564352	0.841359	no	0	0	-	hypothetical protein	Uncharacterized protein
PSEEN0805	0	CDS	-1.07366	0.931394	-0.102536	0.633214	no	0	0	Q1 - upregulated	cobalamin synthesis protein/P47K family protein	Putative cobalamin synthesis protein/P47K family protein
PSEEN0806	glyA-1	CDS	-0.927836	1.07778	0.108058	0.660271	no	0	0	-	glyA, serine hydroxymethyltransferase	Serine hydroxymethyltransferase (SHMT) (Serine methylase) (EC 2.1.2.1)
PSEEN0807	0	CDS	-0.822128	1.21636	0.282566	0.0194425	no	0	0	-	sensory box protein	Putative sensory box protein(GGDEF domain/EAL domain)
PSEEN0809	0	CDS	-1.03406	0.967061	-0.0483217	0.863867	no	0	0	-	hypothetical protein	Uncharacterized protein
PSEEN0810	ettA	CDS	-0.966452	1.03471	0.0492303	0.917549	no	0	0	-	putative ABC transporter ATP-binding protein	Energy-dependent translational throttle protein EttA (EC 3.6.1.-) (Translational regulatory factor EttA)
PSEEN0812	gdhA	CDS	-0.754672	1.32508	0.406077	0.373229	no	0	0	-	gdhA, glutamate dehydrogenase	Glutamate dehydrogenase
PSEEN0813	0	CDS	-1.02858	0.972214	-0.0406539	0.877693	no	0	0	-	transcription elongation factor	Putative transcription elongation factor
PSEEN0814	0	CDS	-0.936921	1.06733	0.0940006	0.869336	no	0	0	-	lipoprotein	Putative lipoprotein
PSEEN0815	0	CDS	-1.13373	0.882045	-0.181075	0.55383	no	0	0	-	hypothetical protein	DUF4105 domain-containing protein
PSEEN0816	0	CDS	-0.834832	1.19785	0.260442	0.567208	no	0	0	-	hypothetical protein	Uncharacterized protein
PSEEN0817	0	CDS	-1.06073	0.942747	-0.0850567	0.715786	no	0	0	-	ATP-dependent protease	Endopeptidase La (EC 3.4.21.53)
PSEEN0818	0	CDS	-1.41137	0.70853	-0.4971	1.64389e-05	no	0	0	-	hypothetical protein	Uncharacterized protein
PSEEN0819	0	CDS	-0.964555	1.03675	0.0520647	0.864844	no	0	0	-	hypothetical protein	UPF0114 protein PSEEN0819
PSEEN0820	0	CDS	-0.817977	1.22253	0.289868	0.105855	no	0	0	-	hypothetical protein	Uncharacterized protein
PSEEN0821	fklB	CDS	-0.794788	1.2582	0.331358	0.112216	no	0	0	-	fklB, FKBP-type 22KD peptidyl-prolyl cis-trans isomerase	Peptidyl-prolyl cis-trans isomerase (EC 5.2.1.8)
PSEEN0822	0	CDS	-1.08945	0.917891	-0.123605	0.829976	no	0	0	-	hypothetical protein	Uncharacterized protein
PSEEN0823	phnA	CDS	-1.02081	0.97961	-0.0297203	0.915648	no	0	0	-	phnA, alkylphosphonate utilization operon protein PhnA	Alkylphosphonate utilization operon protein PhnA
PSEEN0824	ispB	CDS	-0.935256	1.06923	0.0965667	0.53086	no	0	0	-	ispB, octaprenyl-diphosphate synthase	Octaprenyl-diphosphate synthase (EC 2.5.1.-)
PSEEN0825	rplU	CDS	-1.00645	0.993591	-0.00927601	0.965217	no	0	0	-	rplU, 50S ribosomal protein L21	50S ribosomal protein L21
PSEEN0826	rpmA	CDS	-1.17757	0.849205	-0.235815	0.290186	no	0	0	-	rpmA, 50S ribosomal protein L27	50S ribosomal protein L27
PSEEN0828	obg	CDS	-0.934934	1.06959	0.0970633	0.625562	no	0	0	-	obgE, GTPase ObgE	GTPase Obg (EC 3.6.5.-) (GTP-binding protein Obg)
PSEEN0829	proB	CDS	-1.11692	0.89532	-0.159525	0.106426	no	0	0	-	proB, gamma-glutamyl kinase	Glutamate 5-kinase (EC 2.7.2.11) (Gamma-glutamyl kinase) (GK)
PSEEN0830	0	CDS	-0.81526	1.2266	0.294669	0.0865016	no	0	0	-	hypothetical protein	Uncharacterized protein
PSEEN0831	0	CDS	-0.39921	2.50495	1.32478	4.16876e-16	yes	1	0	-	hypothetical protein	Uncharacterized protein
PSEEN0832	0	CDS	-0.4296	2.32775	1.21893	1.06677e-09	yes	1	0	-	hypothetical protein	Uncharacterized protein
PSEEN0833	0	CDS	-0.431387	2.3181	1.21295	5.06515e-17	yes	1	0	-	hypothetical protein	Uncharacterized protein
PSEEN0834	0	CDS	-0.854426	1.17038	0.226972	0.219974	no	0	0	-	hypothetical protein	Uncharacterized protein
PSEEN0835	rimI	CDS	-0.743823	1.34441	0.426968	0.00912774	no	0	0	-	ribosomal-protein-alanine acetyltransferase RimI	[Ribosomal protein S18]-alanine N-acetyltransferase (EC 2.3.1.266)
PSEEN0836	0	CDS	-0.735857	1.35896	0.442503	0.00485091	no	0	0	Q1 - upregulated	hypothetical protein	Uncharacterized protein
PSEEN0838	0	CDS	-0.964517	1.03679	0.0521213	0.829689	no	0	0	-	LysR family transcriptional regulator	Putative transcriptional regulator, LysR family
PSEEN0839	0	CDS	-0.888194	1.12588	0.171054	0.789472	no	0	0	-	amino acid transporter LysE	Putative transporter, LysE family
PSEEN0840	0	CDS	-1.17158	0.853548	-0.228456	0.641467	no	0	0	-	FecR-like transmembrane sensor	Putative FecR-like transmembrane sensor
PSEEN0841	fsr	CDS	-0.95412	1.04809	0.067758	0.725641	no	0	0	-	fsr, major facilitator superfamily fosmidomycin/multidrug transport protein	Fosmidomycin/multidrug transport protein (MFS superfamily)
PSEEN0842	0	CDS	-0.955989	1.04604	0.0649337	0.801333	no	0	0	-	major facilitator family transporter	Putative major facilitator family transporter
PSEEN0843	0	CDS	-1.12299	0.890476	-0.167351	0.0827833	no	0	0	-	DNA-3-methyladenine glycosylase	Putative DNA-3-methyladenine glycosylase (EC 3.2.2.21)
PSEEN0845	ada	CDS	-1.16552	0.857985	-0.220976	0.527845	no	0	0	-	ada, O6-methylguanine-DNA methyltransferase	Methylated-DNA--[protein]-cysteine S-methyltransferase (EC 2.1.1.63)
PSEEN0846	0	CDS	-0.918823	1.08835	0.122141	0.680235	no	0	0	-	ion mechanosensitive channel	Putative ion mechanosensitive channel
PSEEN0847	0	CDS	-0.624254	1.60191	0.679795	0.0393698	no	0	0	-	hypothetical protein	Uncharacterized protein
PSEEN0848	0	CDS	-0.159804	6.25766	2.64562	3.63687e-09	yes	1	0	-	betaine-aldehyde dehydrogenase	Putative betaine-aldehyde dehydrogenase (EC 1.2.1.-)
PSEEN0849	0	CDS	-0.190038	5.26211	2.39564	6.13653e-12	yes	1	0	-	NCS1 nucleoside transporter	Putative transporter, NCS1 nucleoside transporter family
PSEEN0850	0	CDS	-0.121059	8.26044	3.04622	2.4739e-09	yes	1	0	-	hypothetical protein	SnoaL-like domain-containing protein
PSEEN0851	0	CDS	-0.404562	2.47181	1.30557	0.19822	no	0	0	-	isochorismatase superfamily hydrolase	Hydrolase isochorismatase hydrolase family
PSEEN0852	0	CDS	-0.886675	1.12781	0.173523	0.546621	no	0	0	-	major facilitator transporter	Putative transporter, MFS superfamily
PSEEN0853	0	CDS	-1.28694	0.777036	-0.363946	0.10178	no	0	0	-	hypothetical protein	Cupin_2 domain-containing protein
PSEEN0854	ychF	CDS	-0.813191	1.22972	0.298333	0.109318	no	0	0	-	GTP-dependent nucleic acid-binding protein EngD	Ribosome-binding ATPase YchF
PSEEN0855	pth	CDS	-0.846506	1.18133	0.240408	0.208677	no	0	0	-	pth, peptidyl-tRNA hydrolase	Peptidyl-tRNA hydrolase (PTH) (EC 3.1.1.29)
PSEEN0856	rplY	CDS	-0.733406	1.3635	0.447315	0.0342106	no	0	0	-	rplY, 50S ribosomal protein L25/general stress protein Ctc	50S ribosomal protein L25 (General stress protein CTC)
PSEEN0857	prs	CDS	-1.00603	0.994006	-0.00867313	0.982366	no	0	0	-	prs, ribose-phosphate pyrophosphokinase	Ribose-phosphate pyrophosphokinase (RPPK) (EC 2.7.6.1) (5-phospho-D-ribosyl alpha-1-diphosphate) (Phosphoribosyl diphosphate synthase) (Phosphoribosyl pyrophosphate synthase) (P-Rib-PP synthase) (PRPP synthase) (PRPPase)
PSEEN0858	ispE	CDS	-0.905697	1.10412	0.142899	0.539812	no	0	0	-	ipk, 4-diphosphocytidyl-2-C-methyl-D-erythritol kinase	4-diphosphocytidyl-2-C-methyl-D-erythritol kinase (CMK) (EC 2.7.1.148) (4-(cytidine-5'-diphospho)-2-C-methyl-D-erythritol kinase)
PSEEN0859	lolB	CDS	-0.986576	1.01361	0.0194973	0.978418	no	0	0	-	lolB, outer membrane lipoprotein LolB	Outer-membrane lipoprotein LolB
PSEEN0860	0	CDS	-1.04196	0.959727	-0.0593036	0.90752	no	0	0	-	hypothetical protein	Uncharacterized protein
PSEEN0861	#N/A	CDS	-0.121641	8.22092	3.0393	1.27813e-37	yes	1	0	-	hemolysin co-regulated protein 1A	#N/A
PSEEN0862	0	CDS	-0.332695	3.00576	1.58773	2.68814e-11	yes	1	0	-	hypothetical protein	Uncharacterized protein
PSEEN0863	0	CDS	-0.57264	1.7463	0.804301	1.38099e-12	no	0	0	-	hypothetical protein	Uncharacterized protein
PSEEN0864	0	CDS	-0.37089	2.69622	1.43094	2.30466e-18	yes	1	0	Q1 - upregulated	hypothetical protein	Uncharacterized protein
PSEEN0866	0	CDS	-0.398666	2.50837	1.32675	7.77799e-08	yes	1	0	-	hypothetical protein	Uncharacterized protein
PSEEN0867	0	CDS	-0.390302	2.56212	1.35734	0.0103834	yes	1	0	-	hypothetical protein	Uncharacterized protein
PSEEN0869	#N/A	pseudogene	-0.743591	1.34482	0.427418	0.644246	no	0	0	-	NA	#N/A
PSEEN0870	0	CDS	-0.724117	1.38099	0.465706	0.230483	no	0	0	-	hypothetical protein	Uncharacterized protein
PSEEN0871	0	CDS	-0.933498	1.07124	0.0992811	0.51191	no	0	0	-	hypothetical protein	Uncharacterized protein
PSEEN0872	0	CDS	-0.72947	1.37086	0.45508	0.508286	no	0	0	-	hypothetical protein	Uncharacterized protein
PSEEN0873	0	CDS	-0.601665	1.66205	0.732967	0.0147125	no	0	0	-	hypothetical protein	Uncharacterized protein
PSEEN0875	hemA	CDS	-1.05699	0.946082	-0.0799624	0.725641	no	0	0	-	hemA, glutamyl-tRNA reductase	Glutamyl-tRNA reductase (GluTR) (EC 1.2.1.70)
PSEEN0876	prfA	CDS	-0.817805	1.22279	0.290171	0.0647479	no	0	0	-	prfA, peptide chain release factor 1	Peptide chain release factor 1 (RF-1)
PSEEN0877	hemK	CDS	-0.882438	1.13322	0.180434	0.341971	no	0	0	-	hemK, polypeptide chain release factor methylase	Release factor glutamine methyltransferase (RF MTase) (EC 2.1.1.297) (N5-glutamine methyltransferase PrmC) (Protein-(glutamine-N5) MTase PrmC) (Protein-glutamine N-methyltransferase PrmC)
PSEEN0878	moeB	CDS	-0.878402	1.13843	0.187046	0.442391	no	0	0	-	moeB, molybdopterin biosynthesis protein MoeB	Molybdopterin biosynthesis MoeB protein
PSEEN0879	murI	CDS	-1.12301	0.890461	-0.167376	0.409155	no	0	0	-	murI, glutamate racemase	Glutamate racemase (EC 5.1.1.3)
PSEEN0880	0	CDS	-1.00803	0.99203	-0.0115439	0.983724	no	0	0	-	short chain dehydrogenase/reductase family oxidoreductase	Oxidoreductase, short-chain dehydrogenase/reductase family
PSEEN0881	phrB	CDS	-0.83685	1.19496	0.256959	0.246496	no	0	0	-	phrB, deoxyribodipyrimidine photolyase	Deoxyribodipyrimidine photolyase (Photoreactivation), FAD-binding (EC 4.1.99.3)
PSEEN0882	0	CDS	-1.07902	0.926764	-0.109727	0.573666	no	0	0	-	MerR family transcriptional regulator	Putative transcriptional regulator, MerR family
PSEEN0883	0	CDS	-0.994278	1.00576	0.00827935	0.975747	no	0	0	-	hypothetical protein	Uncharacterized protein
PSEEN0884	0	CDS	-0.92002	1.08693	0.120264	0.687492	no	0	0	-	hypothetical protein	Renalase (EC 1.6.3.5)
PSEEN0885	0	CDS	-1.25663	0.795776	-0.329565	0.0167205	no	0	0	Q1 - upregulated	hypothetical protein	Uncharacterized protein
PSEEN0886	hemH	CDS	-1.34608	0.742898	-0.428764	0.000961913	no	0	0	-	hemH, ferrochelatase	Ferrochelatase (EC 4.99.1.1) (Heme synthase) (Protoheme ferro-lyase)
PSEEN0887	0	CDS	-1.1708	0.854115	-0.227498	0.0585501	no	0	0	-	uracil permease	Putative uracil permease
PSEEN0888	upp	CDS	-1.1111	0.900011	-0.151985	0.625865	no	0	0	-	upp, uracil phosphoribosyltransferase	Uracil phosphoribosyltransferase (EC 2.4.2.9) (UMP pyrophosphorylase) (UPRTase)
PSEEN0889	0	CDS	-1.18202	0.846009	-0.241255	0.161193	no	0	0	-	hypoxanthine-guanine phosphoribosyltransferase	Putative hypoxanthine phosphoribosyltransferase (EC 2.4.2.8)
PSEEN0890	0	CDS	-1.13618	0.880144	-0.184189	0.171844	no	0	0	-	hypothetical protein	Uncharacterized protein
PSEEN0891	0	CDS	-1.1876	0.842034	-0.24805	0.47534	no	0	0	-	hypothetical protein	Uncharacterized protein
PSEEN0892	0	CDS	-0.95294	1.04938	0.069543	0.75656	no	0	0	-	hypothetical protein	Uncharacterized protein
PSEEN0893	mqo-1	CDS	-0.870307	1.14902	0.200403	0.0676351	no	0	0	-	mqo-1, malate:quinone oxidoreductase	Probable malate:quinone oxidoreductase (EC 1.1.5.4) (MQO) (Malate dehydrogenase [quinone])
PSEEN0894	0	CDS	-1.13606	0.880235	-0.184039	0.267229	no	0	0	-	hypothetical protein	Uncharacterized protein
PSEEN0895	0	CDS	-1.11757	0.894797	-0.160368	0.709737	no	0	0	-	lipoprotein	Putative lipoprotein
PSEEN0896	0	CDS	-1.07966	0.92622	-0.110573	0.780624	no	0	0	-	hypothetical protein	Uncharacterized protein
PSEEN0897	0	CDS	-0.704792	1.41886	0.504732	0.0374058	no	0	0	-	hypothetical protein	Uncharacterized protein
PSEEN0898	0	CDS	-1.00825	0.991817	-0.0118547	0.923921	no	0	0	-	hypothetical protein	PlsC domain-containing protein
PSEEN0900	0	CDS	-1.12914	0.885633	-0.17522	0.195926	no	0	0	-	hypothetical protein	Uncharacterized protein
PSEEN0901	0	CDS	-1.111	0.900092	-0.151855	0.418252	no	0	0	-	hypothetical protein	DUF2007 domain-containing protein
PSEEN0902	0	CDS	-1.13199	0.883403	-0.178857	0.332344	no	0	0	-	hypothetical protein	Abasic site processing protein (EC 3.4.-.-)
PSEEN0903	0	CDS	-1.33568	0.74868	-0.417578	0.00158296	no	0	0	-	methyl-accepting chemotaxis transducer	Putative methyl-accepting chemotaxis transducer
PSEEN0904	0	CDS	-0.785035	1.27383	0.349171	0.00103125	no	0	0	Q4 - downregulated	zinc-dependent peptidase	Putative Zinc-dependent peptidase, M48 family
PSEEN0905	0	CDS	-0.934629	1.06994	0.0975339	0.772741	no	0	0	-	hypothetical protein	GDT1 family protein
PSEEN0906	rsmC	CDS	-1.18624	0.842999	-0.246397	0.117335	no	0	0	-	ribosomal RNA small subunit methyltransferase C	Ribosomal RNA small subunit methyltransferase C (EC 2.1.1.172) (16S rRNA m2G1207 methyltransferase) (rRNA (guanine-N(2)-)-methyltransferase RsmC)
PSEEN0907	0	CDS	-1.17448	0.851439	-0.232024	0.0674416	no	0	0	-	glycerate dehydrogenase	Putative glycerate dehydrogenase HprA (EC 1.1.1.29)
PSEEN0908	0	CDS	-0.820939	1.21812	0.284654	0.421236	no	0	0	-	long-chain-fatty-acid--CoA ligase	Putative medium-chain-fatty-acid CoA ligase (EC 6.2.1.-)
PSEEN0909	0	CDS	-0.654371	1.52819	0.61182	0.0203031	no	0	0	-	hypothetical protein	Uncharacterized protein
PSEEN0910	0	CDS	-0.659896	1.51539	0.59969	0.0096964	no	0	0	-	hypothetical protein	Uncharacterized protein
PSEEN0911	0	CDS	-1.04312	0.958662	-0.0609057	0.708161	no	0	0	-	LuxR family transcriptional regulator	Putative transcriptional regulator, LuxR family
PSEEN0912	0	CDS	-1.05243	0.95018	-0.0737274	0.765023	no	0	0	-	response regulator/TPR domain-containing protein	Putative response regulator/TPR domain protein
PSEEN0913	0	CDS	-1.15621	0.864895	-0.209403	0.535564	no	0	0	-	sensor histidine kinase	Histidine kinase (EC 2.7.13.3)
PSEEN0914	0	CDS	-1.17781	0.849032	-0.23611	0.112216	no	0	0	-	metallo-beta-lactamase family hydrolase	Putative hydrolase metallo-beta-lactamase family protein
PSEEN0915	0	CDS	-0.89426	1.11824	0.161233	0.450342	no	0	0	-	OmpA family outer membrane protein	Putative outer membrane protein, OmpA family
PSEEN0916	pta	CDS	-1.16768	0.856402	-0.22364	0.265491	no	0	0	-	pta, phosphate acetyltransferase	Phosphate acetyltransferase (EC 2.3.1.8) (Phosphotransacetylase)
PSEEN0918	0	CDS	-1.12313	0.890365	-0.167531	0.398632	no	0	0	-	peptidyl-prolyl cis-trans isomerase SlyD	Peptidyl-prolyl cis-trans isomerase (EC 5.2.1.8)
PSEEN0919	gpo	CDS	-1.08721	0.919787	-0.120628	0.633214	no	0	0	Q3	gpo, glutathione peroxidase	Glutathione peroxidase
PSEEN0920	0	CDS	-1.07798	0.927665	-0.108325	0.5831	no	0	0	-	Oye family FMN-linked oxidoreductase	Putative FMN-linked oxidoreductase, Oye family
PSEEN0921	0	CDS	-1.15585	0.865168	-0.208948	0.187769	no	0	0	-	group 1 glycosyl transferase	Putative glycosyl transferase, group 1 (EC 2.4.1.-)
PSEEN0922	0	CDS	-0.901168	1.10967	0.150132	0.579758	no	0	0	-	methyl-accepting chemotaxis transducer/sensory box protein	Putative methyl-accepting chemotaxis transducer/sensory box protein
PSEEN0923	cysZ	CDS	-0.882461	1.13319	0.180396	0.234881	no	0	0	-	putative sulfate transport protein CysZ	Sulfate transporter CysZ
PSEEN0924	trxB	CDS	-1.29808	0.770366	-0.376384	0.0914344	no	0	0	-	trxB, thioredoxin reductase	Thioredoxin reductase (EC 1.8.1.9)
PSEEN0925	nadC	CDS	-1.07441	0.930746	-0.103541	0.666576	no	0	0	-	nadC, nicotinate-nucleotide pyrophosphorylase	Quinolinate phosphoribosyltransferase [decarboxylating] (EC 2.4.2.19)
PSEEN0926	0	CDS	-1.90579	0.524716	-0.930391	9.50018e-07	no	0	0	-	hypothetical protein	Uncharacterized protein
PSEEN0927	ampD	CDS	-0.951098	1.05142	0.0723334	0.83642	no	0	0	-	ampD, N-acetyl-anhydromuranmyl-L-alanine amidase	N-acetyl-anhydromuramyl-L-alanine amidase
PSEEN0928	0	CDS	-1.09253	0.915304	-0.127677	0.639882	no	0	0	-	inner membrane protein AmpE	Putative inner membrane protein AmpE
PSEEN0929	0	CDS	-1.07513	0.930121	-0.10451	0.699452	no	0	0	-	methyl-accepting chemotaxis protein	Putative methyl-accepting chemotaxis protein
PSEEN0930	0	CDS	-1.05489	0.947967	-0.0770916	0.696687	no	0	0	-	TatD family deoxyribonuclease	Putative deoxyribonuclease, TatD family (Metal-dependent) (EC 3.1.-.-)
PSEEN0931	0	CDS	-1.0688	0.935633	-0.0959859	0.506109	no	0	0	-	DNA-binding transcriptional regulator FruR	Catabolite repressor/activator (Fructose repressor)
PSEEN0932	0	CDS	-1.14182	0.875798	-0.19133	0.135098	no	0	0	Q1 - upregulated	PTS system fructose specific transporter subunits EI/HPr/EIIA	Phosphocarrier protein HPr (EC 2.7.3.9) (Phosphotransferase system enzyme I)
PSEEN0933	0	CDS	-1.01384	0.986349	-0.0198296	0.921056	no	0	0	-	1-phosphofructokinase	Phosphofructokinase
PSEEN0934	fruA	CDS	-1.15709	0.864237	-0.210501	0.190943	no	0	0	-	fruA, phosphotransferase system FruA, fructose-specific IIBC component	Phosphotransferase system FruA, fructose-specific IIBC component
PSEEN0935	0	CDS	-0.957802	1.04406	0.0622002	0.837888	no	0	0	-	hypothetical protein	Uncharacterized protein
PSEEN0936	0	CDS	-0.577524	1.73153	0.792046	0.317775	no	0	0	-	hypothetical protein	DUF2383 domain-containing protein
PSEEN0937	0	CDS	-0.519339	1.92552	0.945252	0.12128	no	0	0	-	hypothetical protein	GGDEF domain-containing protein
PSEEN0938	0	CDS	-0.459495	2.1763	1.12188	0.000828093	yes	1	0	-	hypothetical protein	Uncharacterized protein
PSEEN0939	0	CDS	-0.402239	2.48608	1.31388	0.104757	no	0	0	-	hypothetical protein	Uncharacterized protein
PSEEN0940	0	CDS	-0.95409	1.04812	0.0678028	0.733531	no	0	0	-	OprD family porin	Putative porin OprD family
PSEEN0941	0	CDS	-0.884574	1.13049	0.176945	0.819151	no	0	0	-	hypothetical protein	Uncharacterized protein
PSEEN0942	0	CDS	-0.94205	1.06151	0.086124	0.692076	no	0	0	-	heavy metal sensor histidine kinase	Sensor protein (EC 2.7.13.3)
PSEEN0943	0	CDS	-1.23599	0.80907	-0.305664	0.0121745	no	0	0	-	DNA-binding heavy metal response regulator	DNA-binding heavy metal response regulator
PSEEN0944	0	CDS	-0.9159	1.09182	0.126739	0.615686	no	0	0	-	acriflavin resistance protein family multidrug resistance protein	Putative multidrug transport protein acriflavin resistance protein family
PSEEN0945	0	CDS	-1.11124	0.899898	-0.152167	0.519148	no	0	0	-	RND family multidrug transporter membrane fusion protein	Putative multidrug RND transporter, membrane fusion protein (HylD family)
PSEEN0946	0	CDS	-0.873831	1.14439	0.194574	0.405002	no	0	0	-	chemotaxis sensory transducer protein	Putative chemotaxis sensory transducer
PSEEN0947	0	CDS	-1.03325	0.967816	-0.047195	0.869048	no	0	0	-	hypothetical protein	Uncharacterized protein
PSEEN0948	0	CDS	-0.911234	1.09741	0.134107	0.546632	no	0	0	-	hypothetical protein	Uncharacterized protein
PSEEN0949	0	CDS	-0.580106	1.72382	0.785612	0.012873	no	0	0	-	deoxycytidylate deaminase	Putative deoxycytidylate deaminase (EC 3.5.4.-)
PSEEN0950	0	CDS	-0.768339	1.30151	0.380185	0.1376	no	0	0	-	chemotaxis signal transduction protein CheW-like	Putative chemotaxis signal transduction protein CheW-like
PSEEN0951	0	CDS	-1.47778	0.676689	-0.563436	1.53984e-10	no	0	0	-	anaerobic nitric oxide reductase transcriptional regulator	Putative sigma-54 dependent transcriptional regulator
PSEEN0952	hmp	CDS	-1.26006	0.793615	-0.333488	0.0704783	no	0	0	-	hmp, nitric oxide dioxygenase	Flavohemoglobin (EC 1.14.12.17) (Flavohemoprotein) (Hemoglobin-like protein) (Nitric oxide dioxygenase)
PSEEN0954	dsbB1	CDS	-1.05899	0.944297	-0.0826874	0.657125	no	0	0	-	disulfide bond formation protein B	Disulfide bond formation protein B 1 (Disulfide oxidoreductase 1)
PSEEN0955	0	CDS	-1.02	0.980394	-0.0285669	0.959497	no	0	0	-	hypothetical protein	Uncharacterized protein
PSEEN0956	cyoA	CDS	-1.3063	0.765521	-0.385486	0.0522696	no	0	0	-	cyoA, cytochrome o ubiquinol oxidase subunit II	Ubiquinol oxidase subunit 2
PSEEN0957	cyoB	CDS	-1.27991	0.781304	-0.356044	0.387115	no	0	0	-	cyoB, cytochrome o ubiquinol oxidase subunit I	Cytochrome bo(3) ubiquinol oxidase subunit 1 (EC 7.1.1.3) (Cytochrome o ubiquinol oxidase subunit 1) (Oxidase bo(3) subunit 1) (Ubiquinol oxidase polypeptide I) (Ubiquinol oxidase subunit 1)
PSEEN0958	cyoC	CDS	-1.12116	0.89193	-0.164998	0.744721	no	0	0	-	cyoC, cytochrome o ubiquinol oxidase subunit III	Cytochrome bo(3) ubiquinol oxidase subunit 3 (Cytochrome o ubiquinol oxidase subunit 3) (Oxidase bo(3) subunit 3) (Ubiquinol oxidase polypeptide III) (Ubiquinol oxidase subunit 3)
PSEEN0959	cyoD	CDS	-1.29217	0.773893	-0.369794	0.390474	no	0	0	-	cyoD, cytochrome o ubiquinol oxidase subunit IV	Cytochrome bo(3) ubiquinol oxidase subunit 4 (Cytochrome o ubiquinol oxidase subunit 4) (Oxidase bo(3) subunit 4) (Ubiquinol oxidase polypeptide IV) (Ubiquinol oxidase subunit 4)
PSEEN0960	cyoE2	CDS	-1.3906	0.719112	-0.475711	0.170869	no	0	0	-	cyoE, protoheme IX farnesyltransferase	Protoheme IX farnesyltransferase 2 (EC 2.5.1.141) (Heme B farnesyltransferase 2) (Heme O synthase 2)
PSEEN0961	0	CDS	-0.238097	4.19998	2.07038	0.000411205	yes	1	0	-	hypothetical protein	Uncharacterized protein
PSEEN0962	0	CDS	-0.676667	1.47783	0.563482	0.0345042	no	0	0	-	siderophore biosynthesis protein PvcA-like	Putative siderophore biosynthesis protein PvcA-like
PSEEN0963	0	CDS	-0.446459	2.23985	1.1634	2.35892e-07	yes	1	0	-	hydrolase	Putative hydrolase predicted phosphatase (EC 3.1.3.18)
PSEEN0964	0	CDS	-0.455224	2.19672	1.13535	2.91082e-07	yes	1	0	-	clavaminate synthase-like protein	Putative clavaminate synthase-like PvcA-like domain
PSEEN0965	0	CDS	-0.837293	1.19433	0.256196	0.13291	no	0	0	-	aminotransferase	Putative aminotransferase (Transaminase) (EC 2.6.1.-)
PSEEN0966	0	CDS	-0.71493	1.39874	0.484126	0.0698633	no	0	0	-	hypothetical protein	Uncharacterized protein
PSEEN0967	0	CDS	-0.927057	1.07868	0.109271	0.868575	no	0	0	-	hypothetical protein	Uncharacterized protein
PSEEN0968	0	CDS	-0.436315	2.29192	1.19656	4.99915e-07	yes	1	0	-	outer membrane autotransporter	Putative outer membrane autotransporter
PSEEN0969	#N/A	CDS	-0.212642	4.70275	2.2335	8.66432e-07	yes	1	0	-	hypothetical protein	#N/A
PSEEN0970	0	CDS	-0.341433	2.92883	1.55033	9.77015e-12	yes	1	0	-	hypothetical protein	Uncharacterized protein
PSEEN0971	0	CDS	-0.410501	2.43605	1.28454	1.90443e-10	yes	1	0	-	hypothetical protein	Uncharacterized protein
PSEEN0972	0	CDS	-0.369274	2.70802	1.43724	1.32925e-10	yes	1	0	-	hypothetical protein	Uncharacterized protein
PSEEN0973	0	CDS	-0.356942	2.80158	1.48624	1.37775e-07	yes	1	0	Q1 - upregulated	dihydrodipicolinate synthase	Putative Dihydrodipicolinate synthase (EC 4.2.1.52)
PSEEN0974	0	CDS	-0.249352	4.0104	2.00375	2.10668e-09	yes	1	0	Q1 - upregulated	hypothetical protein	Uncharacterized protein
PSEEN0975	0	CDS	-0.47835	2.09052	1.06386	2.83038e-05	yes	1	0	-	hypothetical protein	Pyruvate carboxyltransferase domain-containing protein
PSEEN0976	0	CDS	-0.574737	1.73993	0.799026	0.049453	no	0	0	-	hydrolase	Putative hydrolase
PSEEN0977	0	CDS	-0.374712	2.66871	1.41615	8.75114e-08	yes	1	0	-	SDR family dehydrogenase	Putative dehydrogenase, SDR family
PSEEN0978	0	CDS	-0.700611	1.42733	0.513314	0.000836379	no	0	0	Q1 - upregulated	dehydrogenase	Putative dehydrogenase
PSEEN0979	0	CDS	-0.55632	1.79753	0.846012	1.99041e-05	no	0	0	-	hypothetical protein	Uncharacterized protein
PSEEN0980	0	CDS	-0.952743	1.0496	0.0698413	0.833038	no	0	0	-	L-ornithine 5-/L-lysine 6-monooxygenase	Putative L-ornithine 5-/L-lysine 6-monooxygenase
PSEEN0981	0	CDS	-1.08931	0.918009	-0.123419	0.683536	no	0	0	-	oxidase	Putative oxidase
PSEEN0982	0	CDS	-0.985357	1.01486	0.0212813	0.946982	no	0	0	-	methionine--tRNA ligase	Putative Methionine--tRNA ligase (EC 6.1.1.10)
PSEEN0983	0	CDS	-1.01238	0.987769	-0.0177548	0.9603	no	0	0	-	hypothetical protein	Peripla_BP_6 domain-containing protein
PSEEN0984	0	CDS	-0.941371	1.06228	0.0871643	0.801067	no	0	0	-	PLP-dependent decarboxylase	Putative PLP-dependent decarboxylase
PSEEN0985	0	CDS	-1.07486	0.930351	-0.104153	0.736613	no	0	0	-	acetyltransferase	Putative acetyltransferase, GNAT family
PSEEN0986	0	CDS	-1.04165	0.960012	-0.0588762	0.697788	no	0	0	-	hypothetical protein	Uncharacterized protein
PSEEN0987	0	CDS	-0.952548	1.04982	0.0701361	0.778571	no	0	0	-	hypothetical protein	Uncharacterized protein
PSEEN0988	0	CDS	-1.3269	0.753637	-0.408059	0.243958	no	0	0	-	hypothetical protein	Uncharacterized protein
PSEEN0989	0	CDS	-1.1407	0.876655	-0.189918	0.277426	no	0	0	-	hypothetical protein	LprI domain-containing protein
PSEEN0990	selU	CDS	-1.10537	0.904674	-0.144531	0.3545	no	0	0	-	tRNA 2-selenouridine synthase	tRNA 2-selenouridine synthase (EC 2.9.1.3)
PSEEN0991	selD	CDS	-1.06142	0.942131	-0.086	0.683778	no	0	0	-	selD, selenophosphate synthetase	Selenide, water dikinase (EC 2.7.9.3) (Selenium donor protein) (Selenophosphate synthase)
PSEEN0992	0	CDS	-1.09256	0.915285	-0.127708	0.639152	no	0	0	-	phosphonate ABC transporter periplasmic phosphonate-binding protein	Putative phosphonate ABC transporter, periplasmic phosphonate-binding protein
PSEEN0993	phnC	CDS	-1.2309	0.812413	-0.299715	0.189932	no	0	0	-	phosphonate ABC transporter ATP-binding protein	Phosphonates import ATP-binding protein PhnC (EC 7.3.2.2)
PSEEN0994	0	CDS	-1.13532	0.880808	-0.183101	0.339116	no	0	0	-	phosphonate ABC transporter permease	Putative phosphonate ABC transporter, permease protein
PSEEN0995	0	CDS	-1.0902	0.917259	-0.124599	0.687367	no	0	0	-	phosphonate ABC transporter permease	Putative phosphonate ABC transporter, permease protein
PSEEN0996	0	CDS	-0.698162	1.43233	0.518367	0.280318	no	0	0	-	hypothetical protein	Uncharacterized protein
PSEEN0998	0	CDS	-0.994593	1.00544	0.00782237	0.988937	no	0	0	-	acetyltransferase	Putative acetyltransferase, GNAT family
PSEEN0999	queA	CDS	-1.09702	0.911559	-0.133592	0.513447	no	0	0	-	queA, S-adenosylmethionine--tRNA ribosyltransferase-isomerase	S-adenosylmethionine:tRNA ribosyltransferase-isomerase (EC 2.4.99.17) (Queuosine biosynthesis protein QueA)
PSEEN1000	tgt	CDS	-0.974874	1.02577	0.0367125	0.911963	no	0	0	-	tgt, queuine tRNA-ribosyltransferase	Queuine tRNA-ribosyltransferase (EC 2.4.2.29) (Guanine insertion enzyme) (tRNA-guanine transglycosylase)
PSEEN1001	yajC	CDS	-0.836733	1.19512	0.257161	0.563635	no	0	0	-	yajC, preprotein translocase subunit YajC	Sec translocon accessory complex subunit YajC
PSEEN1002	secD	CDS	-0.992215	1.00785	0.0112747	0.964431	no	0	0	-	secD, preprotein translocase subunit SecD	Protein translocase subunit SecD
PSEEN1003	secF	CDS	-1.09666	0.911858	-0.133119	0.612104	no	0	0	-	secF, preprotein translocase subunit SecF	Protein-export membrane protein SecF
PSEEN1004	0	CDS	-1.4901	0.671096	-0.57541	0.194286	no	0	0	-	hypothetical protein	Rick_17kDa_Anti domain-containing protein
PSEEN1005	suhB	CDS	-0.993217	1.00683	0.00981939	0.980069	no	0	0	-	suhB, inositol-1-monophosphatase	Inositol-1-monophosphatase (EC 3.1.3.25)
PSEEN1006	trmJ	CDS	-1.2322	0.811554	-0.301242	0.406464	no	0	0	-	TrmH family tRNA methyltransferase	tRNA (cytidine/uridine-2'-O-)-methyltransferase TrmJ (EC 2.1.1.200) (tRNA (cytidine(32)/uridine(32)-2'-O)-methyltransferase) (tRNA Cm32/Um32 methyltransferase)
PSEEN1007	cysE	CDS	-1.27103	0.786762	-0.346001	0.332403	no	0	0	-	cysE, serine O-acetyltransferase	Serine O-acetyltransferase (EC 2.3.1.30)
PSEEN1009	iscR	CDS	-1.2408	0.805934	-0.311267	0.678991	no	0	0	-	iscR, iron-sulfur cluster assembly transcription factor IscR	Iron-sulfur cluster assembly transcription factor IscR
PSEEN1010	iscS	CDS	-1.28124	0.780493	-0.357542	0.625874	no	0	0	-	iscS-1, cysteine desulfurase	Cysteine desulfurase IscS (EC 2.8.1.7)
PSEEN1011	iscU	CDS	-1.44811	0.690555	-0.534172	0.502263	no	0	0	-	iscU, scaffold protein	Iron-sulfur cluster assembly scaffold protein IscU
PSEEN1012	iscA	CDS	-1.36552	0.732322	-0.44945	0.531971	no	0	0	-	iscA, iron-sulfur cluster assembly protein IscA	Iron-binding protein IscA (Iron-sulfur cluster assembly protein)
PSEEN1013	hscB	CDS	-1.42188	0.703295	-0.507797	0.378956	no	0	0	-	hscB, co-chaperone HscB	Co-chaperone protein HscB homolog
PSEEN1014	hscA	CDS	-1.47643	0.677308	-0.562115	0.271714	no	0	0	-	hscA, chaperone protein HscA	Chaperone protein HscA homolog
PSEEN1015	fdx	CDS	-1.41767	0.705385	-0.503517	0.486901	no	0	0	-	fdx, ferredoxin, 2Fe-2S type, ISC system	2Fe-2S ferredoxin
PSEEN1016	0	CDS	-1.28776	0.77654	-0.364867	0.519148	no	0	0	-	hypothetical protein	Uncharacterized protein
PSEEN1017	ndk	CDS	-1.09925	0.909709	-0.136523	0.692076	no	0	0	-	ndk, nucleoside diphosphate kinase	Nucleoside diphosphate kinase (NDK) (NDP kinase) (EC 2.7.4.6) (Nucleoside-2-P kinase)
PSEEN1018	rlmN	CDS	-0.854861	1.16978	0.226237	0.19248	no	0	0	-	radical SAM protein	Dual-specificity RNA methyltransferase RlmN (EC 2.1.1.192) (23S rRNA (adenine(2503)-C(2))-methyltransferase) (23S rRNA m2A2503 methyltransferase) (Ribosomal RNA large subunit methyltransferase N) (tRNA (adenine(37)-C(2))-methyltransferase) (tRNA m2A37 methyltransferase)
PSEEN1019	pilF	CDS	-0.910591	1.09819	0.135125	0.471554	no	0	0	-	pilF, type IV pili biogenesis protein PilF	Type IV pili biogenesis protein PilF
PSEEN1020	0	CDS	-0.929526	1.07582	0.105433	0.719743	no	0	0	-	transcriptional regulator	Putative transcriptional regulator
PSEEN1021	ispG	CDS	-0.980911	1.01946	0.0278062	0.942757	no	0	0	-	ispG, 4-hydroxy-3-methylbut-2-en-1-yl diphosphate synthase	4-hydroxy-3-methylbut-2-en-1-yl diphosphate synthase (flavodoxin) (EC 1.17.7.3) (1-hydroxy-2-methyl-2-(E)-butenyl 4-diphosphate synthase)
PSEEN1022	hisS	CDS	-0.93732	1.06687	0.0933858	0.668008	no	0	0	-	hisS, histidyl-tRNA synthetase	Histidine--tRNA ligase (EC 6.1.1.21) (Histidyl-tRNA synthetase) (HisRS)
PSEEN1023	0	CDS	-1.00618	0.993862	-0.00888259	0.985837	no	0	0	-	hypothetical protein	TPR_21 domain-containing protein
PSEEN1024	bamB	CDS	-0.970025	1.0309	0.0439064	0.882597	no	0	0	-	hypothetical protein	Outer membrane protein assembly factor BamB
PSEEN1025	der	CDS	-1.05937	0.943957	-0.0832069	0.672833	no	0	0	-	engA, GTP-binding protein EngA	GTPase Der (GTP-binding protein EngA)
PSEEN1026	0	CDS	-0.982743	1.01756	0.0251135	0.955638	no	0	0	-	putative aminotransferase	Putative aminotransferase (EC 2.6.1.-)
PSEEN1027	0	CDS	-1.10521	0.904809	-0.144315	0.697788	no	0	0	-	carbon-nitrogen family hydrolase	Putative hydrolase, carbon-nitrogen hydrolase family
PSEEN1028	0	CDS	-0.987236	1.01293	0.0185328	0.923921	no	0	0	-	sulfite reductase flavoprotein alpha-component; iron-regulated membrane protein	Putative sulfite reductase flavoprotein alpha-component iron-regulated membrane protein
PSEEN1029	0	CDS	-0.994974	1.00505	0.00726885	0.969036	no	0	0	-	TonB-dependent siderophore receptor	Putative TonB-dependent siderophore receptor
PSEEN1031	0	CDS	-0.786624	1.27126	0.346254	0.16633	no	0	0	-	putative hydroxylase	PKHD-type hydroxylase PSEEN1031 (EC 1.14.11.-)
PSEEN1032	0	CDS	-1.00181	0.998197	-0.00260296	0.993915	no	0	0	-	hypothetical protein	Uncharacterized protein
PSEEN1033	0	CDS	-0.17895	5.58816	2.48237	1.92211e-06	yes	1	0	-	hypothetical protein	Uncharacterized protein
PSEEN1034	0	CDS	-0.652341	1.53294	0.616301	0.194943	no	0	0	-	hypothetical protein	Uncharacterized protein
PSEEN1035	0	CDS	-0.816406	1.22488	0.292642	0.587838	no	0	0	-	ornithine decarboxylase	Putative ornithine decarboxylase (EC 4.1.1.17)
PSEEN1037	0	CDS	-0.652937	1.53154	0.614984	0.183342	no	0	0	-	ECF subfamily RNA polymerase sigma factor	Putative RNA polymerase sigma-70 factor, ECF family
PSEEN1038	0	CDS	-0.89847	1.113	0.154457	0.564198	no	0	0	-	FecR-like transmembrane sensor	Putative FecR-like transmembrane sensor
PSEEN1039	0	CDS	-0.695862	1.43707	0.523126	0.301899	no	0	0	-	FecA-like outer membrane receptor	Putative FecA-like outer membrane receptor
PSEEN1040	0	CDS	-0.635669	1.57315	0.653653	0.313409	no	0	0	-	glycine betaine/carnitine/choline ABC transporter ATP-binding protein	Putative glycine betaine/carnitine/choline ABC transporter, ATP-binding protein (EC 3.6.3.-)
PSEEN1041	0	CDS	-1.00385	0.996167	-0.0055401	0.992502	no	0	0	-	glycine betaine/carnitine/choline ABC transporter permease	Putative glycine betaine/carnitine/choline ABC transporter, permease protein
PSEEN1042	0	CDS	-0.874144	1.14398	0.194057	0.745714	no	0	0	-	glycine betaine/carnitine/choline ABC transporter periplasmic binding protein	Putative glycine betaine/carnitine/choline ABC transporter, periplasmic binding protein
PSEEN1043	0	CDS	-0.715024	1.39855	0.483935	0.511813	no	0	0	-	glycine betaine/carnitine/choline ABC transporter permease	Putative glycine betaine/carnitine/choline ABC transporter, permease protein
PSEEN1044	0	CDS	-0.87237	1.1463	0.196988	0.516106	no	0	0	-	hypothetical protein	Uncharacterized protein
PSEEN1045	0	CDS	-1.11499	0.896869	-0.15703	0.694714	no	0	0	-	hypothetical protein	Uncharacterized protein
PSEEN1046	0	CDS	-1.00189	0.998115	-0.00272208	0.99486	no	0	0	-	transcriptional regulator	Putative transcriptional regulator
PSEEN1047	prfC	CDS	-1.00131	0.99869	-0.00189168	0.993586	no	0	0	-	prfC, peptide chain release factor 3	Peptide chain release factor 3 (RF-3)
PSEEN1048	0	CDS	-1.41167	0.70838	-0.497405	0.0539659	no	0	0	-	periplasmic polyamine-binding protein	Putative periplasmic polyamine-binding protein
PSEEN1049	0	CDS	-1.15758	0.863868	-0.211117	0.741561	no	0	0	-	hypothetical protein	Cupin_3 domain-containing protein
PSEEN1050	0	CDS	-1.13475	0.88125	-0.182377	0.525258	no	0	0	-	FAD dependent oxidoreductase	Putative FAD dependent oxidoreductase
PSEEN1051	0	CDS	-1.17234	0.852993	-0.229395	0.477396	no	0	0	-	AraC family transcriptional regulator	Putative transcriptional regulator, AraC family
PSEEN1053	dppF	CDS	-0.838919	1.19201	0.253397	0.529605	no	0	0	-	dppF, dipeptide transporter ATP-binding subunit	Dipeptide ABC transporter, ATP-binding protein (EC 3.6.3.-)
PSEEN1054	dppD	CDS	-0.906746	1.10284	0.14123	0.474514	no	0	0	-	dppD, dipeptide ABC transporter ATP-binding protein	Dipeptide ABC transporter, ATP-binding protein (EC 3.6.3.-)
PSEEN1055	dppC	CDS	-0.955977	1.04605	0.0649528	0.791884	no	0	0	-	dppC, dipeptide ABC transporter permease	Dipeptide ABC transporter, permease protein
PSEEN1056	dppB	CDS	-0.999162	1.00084	0.00121004	0.996032	no	0	0	-	dppB, dipeptide ABC transporter permease	Dipeptide ABC transporter, permease protein
PSEEN1057	dppA	CDS	-0.80935	1.23556	0.305164	0.136612	no	0	0	-	dppA, dipeptide ABC transporter substrate-binding protein	Dipeptide ABC transporter, periplasmic dipeptide-binding protein
PSEEN1058	0	CDS	-0.75371	1.32677	0.407919	0.00792527	no	0	0	-	OprD family porin	Putative porin, OprD family
PSEEN1059	dppA-2	CDS	-0.587794	1.70128	0.766618	2.665e-07	no	0	0	-	dppA-2, dipeptide ABC transporter substrate-binding protein	Dipeptide ABC transporter, periplasmic peptide-binding protein
PSEEN1060	dppA-3	CDS	-0.776997	1.28701	0.364018	0.0193526	no	0	0	-	dppA-3, dipeptide ABC transporter substrate-binding protein	Dipeptide ABC transporter, periplasmic peptide-binding protein
PSEEN1061	0	CDS	-0.56691	1.76395	0.818807	0.00137067	no	0	0	-	hypothetical protein	Uncharacterized protein
PSEEN1062	0	CDS	-1.0019	0.998107	-0.00273378	0.990464	no	0	0	-	sensor histidine kinase	Histidine kinase (EC 2.7.13.3)
PSEEN1063	0	CDS	-1.24797	0.8013	-0.319585	0.265079	no	0	0	-	response regulator, RegA/PrrA/ActR type	Putative response regulator, RegA/PrrA/ActR type
PSEEN1064	0	CDS	-0.761564	1.31309	0.392962	0.175038	no	0	0	-	hypothetical protein	Uncharacterized protein
PSEEN1065	0	CDS	-1.23911	0.807029	-0.309307	0.278531	no	0	0	-	phosphatidylcholine-hydrolyzing phospholipase C	Phosphatidylcholine-hydrolyzing phospholipase C (EC 3.1.4.3)
PSEEN1066	0	CDS	-0.949969	1.05267	0.0740476	0.801418	no	0	0	-	hypothetical protein	Uncharacterized protein
PSEEN1067	aroP	CDS	-1.08649	0.920399	-0.119669	0.47534	no	0	0	-	aroP, aromatic amino acid APC transporter	Aromatic amino acid transporter, APC family
PSEEN1068	0	CDS	-0.918573	1.08864	0.122533	0.683778	no	0	0	-	4-carboxymuconolactone decarboxylase pcaC	Putative 4-carboxymuconolactone decarboxylase pcaC
PSEEN1069	0	CDS	-0.984103	1.01615	0.0231182	0.933531	no	0	0	-	K+-dependent Na+/Ca+ antiporter	Putative K+-dependent Na+/Ca+ antiporter
PSEEN1070	rlpA	CDS	-0.9113	1.09733	0.134002	0.77117	no	0	0	-	RlpA family lipoprotein	Endolytic peptidoglycan transglycosylase RlpA (EC 4.2.2.-)
PSEEN1071	gatB	CDS	-0.893686	1.11896	0.16216	0.211762	no	0	0	-	gatB, aspartyl/glutamyl-tRNA amidotransferase subunit B	Aspartyl/glutamyl-tRNA(Asn/Gln) amidotransferase subunit B (Asp/Glu-ADT subunit B) (EC 6.3.5.-)
PSEEN1072	gatA	CDS	-0.97134	1.02951	0.0419522	0.889346	no	0	0	-	gatA, aspartyl/glutamyl-tRNA amidotransferase subunit A	Glutamyl-tRNA(Gln) amidotransferase subunit A (Glu-ADT subunit A) (EC 6.3.5.7)
PSEEN1073	gatC	CDS	-1.03282	0.968227	-0.0465834	0.922394	no	0	0	-	gatC, aspartyl/glutamyl-tRNA amidotransferase subunit C	Aspartyl/glutamyl-tRNA(Asn/Gln) amidotransferase subunit C (Asp/Glu-ADT subunit C) (EC 6.3.5.-)
PSEEN1074	mreB	CDS	-0.708318	1.41179	0.49753	0.0214943	no	0	0	-	mreB, rod shape-determining protein MreB	Cell shape-determining protein MreB
PSEEN1075	mreC	CDS	-1.03364	0.967457	-0.0477304	0.774695	no	0	0	-	mreC, rod shape-determining protein MreC	Cell shape-determining protein MreC (Cell shape protein MreC)
PSEEN1076	mreD	CDS	-0.965075	1.03619	0.0512873	0.790199	no	0	0	-	mreD, rod shape-determining protein MreD	Rod shape-determining protein MreD
PSEEN1077	0	CDS	-0.796517	1.25547	0.328222	0.0209881	no	0	0	-	Maf-like protein	dTTP/UTP pyrophosphatase (dTTPase/UTPase) (EC 3.6.1.9) (Nucleoside triphosphate pyrophosphatase) (Nucleotide pyrophosphatase) (Nucleotide PPase)
PSEEN1078	cafA	CDS	-1.14718	0.8717	-0.198096	0.289688	no	0	0	-	cafA, ibonuclease G	Ibonuclease G (EC 3.1.4.-)
PSEEN1079	0	CDS	-1.20898	0.827144	-0.273789	0.256623	no	0	0	-	hypothetical protein	Uncharacterized protein
PSEEN1080	0	CDS	-1.15309	0.867235	-0.205504	0.554473	no	0	0	-	carbon-nitrogen family hydrolase	Putative hydrolase, carbon-nitrogen hydrolase family
PSEEN1081	tldD	CDS	-1.09418	0.913925	-0.129852	0.588755	no	0	0	-	tldD, peptidase U62 TldD	Peptidase U62 TldD
PSEEN1082	0	CDS	-1.08405	0.922468	-0.11643	0.47586	no	0	0	Q4 - downregulated	hypothetical protein	UPF0307 protein PSEEN1082
PSEEN1083	pmbA	CDS	-1.27853	0.782148	-0.354486	0.0393774	no	0	0	-	pmbA, peptidase U62 tlde	Peptidase U62 TldE
PSEEN1084	0	CDS	-0.979637	1.02079	0.0296807	0.951212	no	0	0	-	hypothetical protein	Uncharacterized protein
PSEEN1085	fumC-1	CDS	-1.39796	0.715328	-0.483323	0.420484	no	0	0	-	fumC, fumarate hydratase	Fumarate hydratase class II (Fumarase C) (EC 4.2.1.2) (Aerobic fumarase) (Iron-independent fumarase)
PSEEN1086	0	CDS	-1.25709	0.795488	-0.330087	0.543202	no	0	0	-	hypothetical protein	Uncharacterized protein
PSEEN1087	sodM	CDS	-1.16553	0.857979	-0.220986	0.569371	no	0	0	-	sodM, superoxide dismutase	Superoxide dismutase (EC 1.15.1.1)
PSEEN1088	0	CDS	-1.09046	0.917044	-0.124937	0.808943	no	0	0	-	hypothetical protein	Uncharacterized protein
PSEEN1089	0	CDS	-1.11803	0.894428	-0.160963	0.579981	no	0	0	-	phosphocarrier protein (HPr-like) NPr	Putative phosphocarrier protein (HPr-like) NPr
PSEEN1090	0	CDS	-1.04264	0.959107	-0.0602361	0.848948	no	0	0	-	hypothetical protein	Nucleotide-binding protein PSEEN1090
PSEEN1091	ptsN	CDS	-1.08942	0.917916	-0.123567	0.669696	no	0	0	-	ptsN, phosphotransferase system, nitrogen regulatory IIA protein	Phosphotransferase system, nitrogen regulatory IIA protein (EC 2.7.1.69)
PSEEN1092	0	CDS	-1.18499	0.843892	-0.24487	0.672031	no	0	0	-	sigma N (sigma 54) modulator RpoX	Putative sigma N (Sigma 54) modulator RpoX
PSEEN1093	rpoN	CDS	-1.05434	0.948464	-0.0763353	0.594613	no	0	0	-	rpoN, RNA polymerase factor sigma-54	RNA polymerase sigma-54 factor
PSEEN1094	0	CDS	-1.10387	0.905905	-0.142569	0.623508	no	0	0	-	ABC transporter ATP-binding protein	Lipopolysaccharide export system ATP-binding protein LptB
PSEEN1095	lptA	CDS	-1.1593	0.862591	-0.213252	0.5389	no	0	0	-	hypothetical protein	Lipopolysaccharide export system protein LptA
PSEEN1096	lptC	CDS	-1.18736	0.842208	-0.247751	0.0339006	no	0	0	-	hypothetical protein	Lipopolysaccharide export system protein LptC
PSEEN1097	0	CDS	-0.968857	1.03214	0.0456445	0.75656	no	0	0	-	3-deoxy-D-manno-octulosonate 8-phosphate phosphatase	3-deoxy-D-manno-octulosonate 8-phosphate phosphatase KdsC (EC 3.1.3.45) (KDO 8-P phosphatase)
PSEEN1098	0	CDS	-1.04015	0.961403	-0.0567863	0.828682	no	0	0	-	hypothetical protein	Arabinose 5-phosphate isomerase (API) (EC 5.3.1.13)
PSEEN1099	ttg2A	CDS	-0.887759	1.12643	0.171759	0.464412	no	0	0	-	ttg2A, toluene tolerance ABC efflux transporter ATP-binding protein	Toluene tolerance ABC efflux transporter, ATP-binding protein (EC 3.6.3.25)
PSEEN1100	ttg2B	CDS	-0.936989	1.06725	0.0938958	0.346431	no	0	0	-	ttg2B, toluene tolerance ABC efflux transporter permease	Intermembrane phospholipid transport system permease protein MlaE
PSEEN1101	ttg2C	CDS	-0.944573	1.05868	0.0822656	0.702008	no	0	0	-	ttg2C, toluene tolerance ABC transporter periplasmic substrate-binding protein	Toluene tolerance ABC transporter, periplasmic substrate-binding protein
PSEEN1102	ttg2D	CDS	-0.910976	1.09772	0.134515	0.557138	no	0	0	-	ttg2D, toluene tolerance protein Ttg2D	Toluene tolerance protein Ttg2D
PSEEN1103	ttg2E	CDS	-1.15782	0.863689	-0.211416	0.318888	no	0	0	-	ttg2E, toluene-tolerance protein TtgE	Toluene-tolerance protein TtgE
PSEEN1104	ttgF	CDS	-0.855473	1.16894	0.225206	0.342336	no	0	0	-	ttgF, toluene-tolerance protein Ttg2F	Toluene-tolerance protein Ttg2F
PSEEN1105	murA	CDS	-0.979845	1.02057	0.0293746	0.898208	no	0	0	-	murA, UDP-N-acetylglucosamine 1-carboxyvinyltransferase	UDP-N-acetylglucosamine 1-carboxyvinyltransferase (EC 2.5.1.7) (Enoylpyruvate transferase) (UDP-N-acetylglucosamine enolpyruvyl transferase) (EPT)
PSEEN1106	hisG	CDS	-0.794479	1.25869	0.331919	0.0130224	no	0	0	-	hisG, ATP phosphoribosyltransferase catalytic subunit	ATP phosphoribosyltransferase (ATP-PRT) (ATP-PRTase) (EC 2.4.2.17)
PSEEN1107	hisD	CDS	-0.925322	1.08071	0.111973	0.72853	no	0	0	-	hisD, histidinol dehydrogenase	Histidinol dehydrogenase (HDH) (EC 1.1.1.23)
PSEEN1108	hisC	CDS	-0.908243	1.10103	0.138849	0.455046	no	0	0	-	hisC, histidinol-phosphate aminotransferase	Histidinol-phosphate aminotransferase (EC 2.6.1.9) (Imidazole acetol-phosphate transaminase)
PSEEN1109	0	CDS	-0.938058	1.06603	0.0922516	0.74596	no	0	0	-	multidrug efflux protein	Putative multidrug efflux RND transporter
PSEEN1110	0	CDS	-1.25189	0.79879	-0.324113	0.332403	no	0	0	-	RND family multidrug transporter membrane fusion protein	Putative multidrug RND transporter, membrane fusion protein (HylD family)
PSEEN1111	0	CDS	-0.74228	1.3472	0.429965	0.371153	no	0	0	-	hypothetical protein	Uncharacterized protein
PSEEN1112	0	CDS	-0.81279	1.23033	0.299046	0.302608	no	0	0	-	hypothetical protein	Uncharacterized protein
PSEEN1113PSEEN1114	#N/A	pseudogene	-0.479172	2.08693	1.06138	0.0282078	yes	1	0	-	NA	#N/A
PSEEN1115	0	CDS	-0.878876	1.13782	0.186269	0.684337	no	0	0	-	hypothetical protein	Uncharacterized protein
PSEEN1116	0	CDS	-0.854779	1.16989	0.226376	0.402419	no	0	0	-	lipoprotein	Putative lipoprotein
PSEEN1117	0	CDS	-1.15596	0.865079	-0.209097	0.418259	no	0	0	-	hypothetical protein	Cytochrome c domain-containing protein
PSEEN1119	0	CDS	-0.963732	1.03763	0.0532966	0.916111	no	0	0	-	hypothetical protein	Peptidase_M75 domain-containing protein
PSEEN1120	0	CDS	-0.991978	1.00809	0.0116205	0.964431	no	0	0	-	diguanylate cyclase/phosphodiesterase	Putative diguanylate cyclase/phosphodiesterase (GGDEF and EAL domain)
PSEEN1121	sodB	CDS	-1.08552	0.921214	-0.118391	0.739036	no	0	0	-	sodB, superoxide dismutase	Superoxide dismutase (EC 1.15.1.1)
PSEEN1124	argP	CDS	-0.97518	1.02545	0.0362603	0.899829	no	0	0	-	chromosome replication initiation inhibitor protein	HTH-type transcriptional regulator ArgP
PSEEN1125	0	CDS	-1.11639	0.895741	-0.158846	0.279705	no	0	0	-	nucleoside-diphosphate-sugar epimerase	Putative nucleoside-diphosphate-sugar epimerases
PSEEN1126	0	CDS	-1.22803	0.814315	-0.29634	0.0109364	no	0	0	-	hypothetical protein	Uncharacterized protein
PSEEN1127	xenB	CDS	-1.13536	0.880775	-0.183154	0.524403	no	0	0	-	xenB, xenobiotic reductase B	Xenobiotic reductase B
PSEEN1128	0	CDS	-0.989473	1.01064	0.0152682	0.98077	no	0	0	-	ArsR family transcriptional regulator	Putative transcriptional regulator (ArsR family)
PSEEN1129	0	CDS	-1.36339	0.733467	-0.447197	0.000514842	no	0	0	-	hypothetical protein	Uncharacterized protein
PSEEN1130	0	CDS	-0.461521	2.16675	1.11553	0.0354004	yes	1	0	-	hypothetical protein	Uncharacterized protein
PSEEN1131	0	CDS	-0.879425	1.13711	0.185367	0.517896	no	0	0	-	hypothetical protein	Uncharacterized protein
PSEEN1132	0	CDS	-0.551758	1.81239	0.857893	0.00151113	no	0	0	-	hypothetical protein	Uncharacterized protein
PSEEN1134	0	CDS	-0.834376	1.1985	0.26123	0.312637	no	0	0	-	hypothetical protein	Uncharacterized protein
PSEEN1135	0	CDS	-0.874983	1.14288	0.192673	0.153273	no	0	0	-	hypothetical protein	Uncharacterized protein
PSEEN1136	0	CDS	-1.26198	0.792408	-0.335685	0.377307	no	0	0	-	acyltransferase	Putative acyltransferase
PSEEN1137	0	CDS	-1.16497	0.858392	-0.220291	0.669696	no	0	0	-	hypothetical protein	Uncharacterized protein
PSEEN1138	0	CDS	-1.1888	0.841187	-0.249502	0.273769	no	0	0	-	hypothetical protein	Uncharacterized protein
PSEEN1139	0	CDS	-1.1563	0.86483	-0.209512	0.153355	no	0	0	-	beta-lactamase	Putative beta-lactamase
PSEEN1140	0	CDS	-1.0998	0.909258	-0.137238	0.57058	no	0	0	-	hypothetical protein	Uncharacterized protein
PSEEN1141	0	CDS	-0.962969	1.03846	0.0544391	0.809106	no	0	0	-	hypothetical protein	YceI domain-containing protein
PSEEN1142	0	CDS	-1.0743	0.930838	-0.103397	0.414308	no	0	0	-	phospholipase	Putative phospholipase
PSEEN1143	0	CDS	-1.24056	0.806089	-0.310989	0.0189856	no	0	0	-	protease C56	Putative protease C56
PSEEN1144	0	CDS	-1.06586	0.938206	-0.0920239	0.72853	no	0	0	-	hypothetical protein	Uncharacterized protein
PSEEN1145	0	CDS	-1.04657	0.955504	-0.0656662	0.809783	no	0	0	-	fumarate hydratase, class I	Fumarate hydratase class I (EC 4.2.1.2)
PSEEN1146	0	CDS	-1.19668	0.835646	-0.259036	0.175449	no	0	0	-	hypothetical protein	Putative ferredoxin reductase (EC 1.18.1.3)
PSEEN1147	pykA	CDS	-1.41463	0.706897	-0.500428	0.0730411	no	0	0	-	pykA, pyruvate kinase	Pyruvate kinase (EC 2.7.1.40)
PSEEN1148	0	CDS	-1.10948	0.901323	-0.149884	0.528213	no	0	0	-	hypothetical protein	Uncharacterized protein
PSEEN1149	0	CDS	-1.0517	0.950842	-0.0727228	0.645007	no	0	0	-	hypothetical protein	PilZ domain-containing protein
PSEEN1150	sbcB	CDS	-1.0485	0.953741	-0.0683308	0.560127	no	0	0	-	sbcB, exonuclease I	Exodeoxyribonuclease I (EC 3.1.11.1)
PSEEN1151	mvaT	CDS	-0.920666	1.08617	0.119251	0.736613	no	0	0	-	mvaT, transcriptional regulator MvaT, P16 subunit	Transcriptional regulator MvaT, P16 subunit
PSEEN1152	purU	CDS	-0.733802	1.36276	0.446537	0.0110016	no	0	0	-	purU, formyltetrahydrofolate deformylase	Formyltetrahydrofolate deformylase (EC 3.5.1.10) (Formyl-FH(4) hydrolase)
PSEEN1153	0	CDS	-0.790687	1.26472	0.338822	0.0558998	no	0	0	-	hypothetical protein	Uncharacterized protein
PSEEN1154	0	CDS	-1.19832	0.834502	-0.261012	0.0268761	no	0	0	-	methyl-accepting chemotaxis transducer	Putative methyl-accepting chemotaxis transducer
PSEEN1155	0	CDS	-1.08525	0.921449	-0.118025	0.554435	no	0	0	-	hypothetical protein	AAA domain-containing protein
PSEEN1157	pitA	CDS	-0.994384	1.00565	0.00812482	0.979864	no	0	0	-	pitA, inorganic phosphate transporter	Phosphate transporter
PSEEN1158	0	CDS	-1.12889	0.885824	-0.174909	0.460073	no	0	0	-	hypothetical protein	Uncharacterized protein
PSEEN1159	0	CDS	-1.29346	0.773118	-0.37124	0.223585	no	0	0	-	hypothetical protein	Uncharacterized protein
PSEEN1160	pcaR	CDS	-1.10317	0.906477	-0.141657	0.456206	no	0	0	-	pcaR, regulatory protein for pca operon (activator)	Regulatory protein for pca operon (Activator)
PSEEN1162	pcaK	CDS	-1.07747	0.928098	-0.107651	0.628296	no	0	0	-	pcaK, 4-hydroxybenzoate transporter	4-hydroxybenzoate transporter (MFS superfamily)
PSEEN1163	catI	CDS	-0.929616	1.07571	0.105294	0.750373	no	0	0	-	catI, 3-oxoadipate:succinyl-CoA transferase subunit A	3-oxoadipate CoA-transferase (EC 2.8.3.6)
PSEEN1164	catJ	CDS	-1.32374	0.755436	-0.404619	0.121165	no	0	0	-	catJ, 3-oxoadipate:succinyl-CoA transferase subunit B	3-oxoadipate CoA-transferase (EC 2.8.3.6)
PSEEN1165	pcaF	CDS	-1.16835	0.855906	-0.224476	0.386258	no	0	0	-	pcaF, beta-ketoadipyl CoA thiolase	3-oxoadipyl-CoA thiolase (EC 2.3.1.174) (Beta-ketoadipyl-CoA thiolase)
PSEEN1166	pcaT	CDS	-1.0898	0.917604	-0.124057	0.73789	no	0	0	-	pcaT, major facilitator superfamily alpha-ketoglutarate permease	Dicarboxylic acid transport protein alpha-ketoglutarate permease (MFS superfamily)
PSEEN1167	pcaB	CDS	-1.07647	0.92896	-0.106311	0.769176	no	0	0	-	pcaB, 3-carboxy-cis,cis-muconate cycloisomerase	3-carboxy-cis,cis-muconate cycloisomerase (3-carboxymuconate lactonizing enzyme) (CMLE) (EC 5.5.1.2)
PSEEN1168	pcaD	CDS	-1.12603	0.888078	-0.171241	0.275998	no	0	0	-	pcaD, 3-oxoadipate enol-lactonase	3-oxoadipate enol-lactonase II (Beta-ketoadipate enol-lactone hydrolase II) (EC 3.1.1.24)
PSEEN1169	pcaC	CDS	-1.0253	0.97532	-0.0360519	0.909577	no	0	0	-	pcaC, gamma-carboxymuconolactone decarboxylase	Gamma-carboxymuconolactone decarboxylase (CMD) (EC 4.1.1.44)
PSEEN1170	0	CDS	-0.973157	1.02758	0.0392548	0.908965	no	0	0	-	glucose dehydrogenase	Putative glucose dehydrogenase Gcd (EC 1.1.5.2)
PSEEN1171	oprB	CDS	-0.934298	1.07032	0.0980446	0.725897	no	0	0	-	oprB, porin B (outer membrane protein D1) (glucose porin)	Porin
PSEEN1172	0	CDS	-1.09672	0.911809	-0.133197	0.368383	no	0	0	-	hypothetical protein	Uncharacterized protein
PSEEN1173	0	CDS	-1.3352	0.748949	-0.417061	0.0301428	no	0	0	-	TonB-dependent receptor	Putative TonB-dependent receptor
PSEEN1174	0	CDS	-1.17951	0.847811	-0.238186	0.217575	no	0	0	-	hypothetical protein	Uncharacterized protein
PSEEN1175	0	CDS	-1.32488	0.754785	-0.405861	0.0535386	no	0	0	-	hypothetical protein	Uncharacterized protein
PSEEN1176	0	CDS	-1.07928	0.92654	-0.110075	0.832812	no	0	0	-	iron-chelator utilization protein	Putative iron-chelator utilization protein
PSEEN1177	0	CDS	-0.896179	1.11585	0.158142	0.68156	no	0	0	-	PadR family transcriptional regulator	Putative transcriptional regulator, PadR family
PSEEN1178	0	CDS	-1.17103	0.853948	-0.227781	0.109496	no	0	0	-	membrane carboxypeptidase	Putative membrane carboxypeptidase (Penicillin-binding protein)
PSEEN1179	0	CDS	-1.33206	0.750714	-0.413664	0.00569655	no	0	0	-	amino acid permease	Putative amino acid permease
PSEEN1180	0	CDS	-1.37377	0.727925	-0.458139	0.284	no	0	0	-	ferredoxin-dependent glutamate synthase	Putative ferredoxin-dependent glutamate synthase (EC 1.4.-.-)
PSEEN1181	rpmE2	CDS	-0.890367	1.12313	0.167527	0.454345	no	0	0	-	rpmE2, 50S ribosomal protein L31	50S ribosomal protein L31 type B
PSEEN1182	0	CDS	-0.988287	1.01185	0.0169985	0.911283	no	0	0	-	ATP-dependent DNA helicase Lhr	Putative ATP-dependent DNA helicase Lhr
PSEEN1183	0	CDS	-1.01214	0.988006	-0.0174077	0.961941	no	0	0	Q4 - downregulated	MutT/nudix family hydrolase	Putative hydrolase, MutT/nudix family protein
PSEEN1184	0	CDS	-0.998911	1.00109	0.00157198	0.996032	no	0	0	-	transcriptional regulator MetR	HTH-type transcriptional regulator MetR
PSEEN1185	0	CDS	-1.09058	0.916947	-0.12509	0.617339	no	0	0	-	alpha/beta fold family hydrolase	Putative hydrolase, alpha/beta fold family
PSEEN1187	glpM	CDS	-1.10623	0.903974	-0.145647	0.535409	no	0	0	-	glpM, membrane protein required for efficient alginate biosynthesis	Membrane protein required for efficient alginate biosynthesis
PSEEN1188	0	CDS	-1.185	0.843879	-0.244891	0.386991	no	0	0	-	sigma-54 dependent response regulator	Putative sigma-54 dependent response regulator
PSEEN1189	0	CDS	-1.24237	0.804911	-0.313099	0.00427823	no	0	0	-	sensor histidine kinase	Histidine kinase (EC 2.7.13.3)
PSEEN1190	gltL	CDS	-1.41171	0.708362	-0.497442	0.000230358	no	0	0	-	gltL, glutamate-aspartate ABC transporter ATP-binding protein	Glutamate-aspartate ABC transporter, ATP-binding protein (EC 3.6.3.-)
PSEEN1191	gltK	CDS	-1.14625	0.872412	-0.196918	0.257293	no	0	0	-	gltK, glutamate-aspartate ABC transporter permease	Glutamate-aspartate ABC transporter, permease protein
PSEEN1192	gltJ	CDS	-1.58913	0.629276	-0.668235	0.000201388	no	0	0	-	gltJ, glutamate/aspartate ABC transporter permease	Glutamate/aspartate ABC transporter, permease protein
PSEEN1193	gltI	CDS	-0.893227	1.11954	0.162902	0.510835	no	0	0	-	gltI, glutamate/aspartate ABC transporter periplasmic binding protein	Glutamate/aspartate ABC transporter, periplasmic binding protein
PSEEN1194	0	CDS	-1.03517	0.966029	-0.0498621	0.848795	no	0	0	-	hypothetical protein	NEL domain-containing protein
PSEEN1195	glpD	CDS	-0.892683	1.12022	0.16378	0.768845	no	0	0	-	glpD, glycerol-3-phosphate dehydrogenase	Glycerol-3-phosphate dehydrogenase (EC 1.1.5.3)
PSEEN1196	glpR	CDS	-0.828228	1.2074	0.2719	0.254196	no	0	0	-	glpR, glycerol-3-phosphate regulon repressor	Glycerol-3-phosphate regulon repressor
PSEEN1197	glpK	CDS	-1.0478	0.954382	-0.0673608	0.667798	no	0	0	-	glpK, glycerol kinase	Glycerol kinase (EC 2.7.1.30) (ATP:glycerol 3-phosphotransferase) (Glycerokinase) (GK)
PSEEN1198	glpF	CDS	-0.960921	1.04067	0.0575104	0.871587	no	0	0	-	glpF, glycerol uptake facilitator protein	Glycerol uptake facilitator protein
PSEEN1199	0	CDS	-1.05736	0.945752	-0.0804654	0.628588	no	0	0	-	hypothetical protein	Cys-tRNA(Pro)/Cys-tRNA(Cys) deacylase (EC 4.2.-.-)
PSEEN1200	0	CDS	-0.806994	1.23917	0.309369	0.00890847	no	0	0	-	ABC transporter ATP-binding protein	Putative ABC transporter, ATP-binding protein (EC 3.6.3.-)
PSEEN1201	argI	CDS	-0.813569	1.22915	0.297663	0.0117817	no	0	0	-	argI, ornithine carbamoyltransferase	Ornithine carbamoyltransferase (EC 2.1.3.3)
PSEEN1202	0	CDS	-1.06979	0.934766	-0.0973228	0.467631	no	0	0	-	oxidoreductase	Putative oxidoreductase molybdopterin-binding
PSEEN1203	0	CDS	-1.06389	0.939946	-0.0893496	0.906911	no	0	0	Q4 - downregulated	hypothetical protein	Glutaredoxin
PSEEN1204	bfrB	CDS	-1.16402	0.859095	-0.21911	0.631859	no	0	0	-	bfrB, bacterioferritin	Bacterioferritin (EC 1.16.3.1)
PSEEN1205	0	CDS	-0.858506	1.16481	0.2201	0.511813	no	0	0	-	bacterioferritin-associated ferredoxin BFD	Putative bacterioferritin-associated ferredoxin Bfd
PSEEN1206	0	CDS	-0.549231	1.82073	0.864514	5.33241e-05	no	0	0	-	peroxiredoxin (alkyl hydroperoxide reductase C)	Alkyl hydroperoxide reductase C (Peroxiredoxin) (Thioredoxin peroxidase)
PSEEN1207	rnt	CDS	-1.04795	0.954242	-0.0675729	0.855096	no	0	0	-	rnt, ribonuclease T	Ribonuclease T (EC 3.1.13.-) (Exoribonuclease T) (RNase T)
PSEEN1208	pyrC	CDS	-1.15105	0.868773	-0.202948	0.544884	no	0	0	-	pyrC, dihydroorotase	Dihydroorotase (DHOase) (EC 3.5.2.3)
PSEEN1209	0	CDS	-1.31439	0.760807	-0.394398	0.00538708	no	0	0	-	OmpA/MotB family outer membrane protein	Putative outer membrane protein, OmpA/MotB family
PSEEN1210	argG	CDS	-0.767615	1.30274	0.381545	0.0735741	no	0	0	-	argG, argininosuccinate synthase	Argininosuccinate synthase (EC 6.3.4.5) (Citrulline--aspartate ligase)
PSEEN1211	0	CDS	-0.731852	1.3664	0.450377	0.0761821	no	0	0	-	hypothetical protein	Uncharacterized protein
PSEEN1212	0	CDS	-0.708335	1.41176	0.497496	4.01623e-05	no	0	0	-	response regulator	Putative response regulator, LuxR family
PSEEN1213	0	CDS	-1.10515	0.904851	-0.144248	0.696687	no	0	0	-	hypothetical protein	Uncharacterized protein
PSEEN1214	nth	CDS	-1.03415	0.966978	-0.0484453	0.914071	no	0	0	-	nth, endonuclease III	Endonuclease III (EC 4.2.99.18) (DNA-(apurinic or apyrimidinic site) lyase)
PSEEN1215	0	CDS	-0.857481	1.16621	0.221823	0.585463	no	0	0	-	hypothetical protein	Uncharacterized protein
PSEEN1216	rnfG	CDS	-1.10056	0.908631	-0.138234	0.704852	no	0	0	-	electron transport complex protein RnfG	Ion-translocating oxidoreductase complex subunit G (EC 7.-.-.-) (Rnf electron transport complex subunit G)
PSEEN1217	rnfD	CDS	-1.02974	0.971118	-0.0422822	0.748655	no	0	0	-	electron transport complex protein RnfD	Ion-translocating oxidoreductase complex subunit D (EC 7.-.-.-) (Rnf electron transport complex subunit D)
PSEEN1218	0	CDS	-0.963402	1.03799	0.0537903	0.803523	no	0	0	-	lectron transport complex protein RnfB	Rnf electron transport complex subunit B
PSEEN1219	0	CDS	-1.05878	0.944481	-0.082406	0.6844	no	0	0	-	electron transport complex protein RnfA	Putative electron transport complex protein RnfA
PSEEN1220	metG	CDS	-1.02312	0.977401	-0.0329775	0.941657	no	0	0	-	metG, methionyl-tRNA synthetase	Methionine--tRNA ligase (EC 6.1.1.10) (Methionyl-tRNA synthetase) (MetRS)
PSEEN1221	0	CDS	-1.36748	0.731275	-0.451515	0.0043678	no	0	0	-	Mrp family ATPase	Iron-sulfur cluster carrier protein
PSEEN1222	capB	CDS	-0.674829	1.48186	0.567407	0.0250943	no	0	0	-	capB, cold shock protein CapB	Cold shock protein CapB
PSEEN1223	#N/A	pseudogene	-0.802231	1.24652	0.31791	0.0596418	no	0	0	-	NA	#N/A
PSEEN1224	0	CDS	-0.871294	1.14772	0.198769	0.713258	no	0	0	-	hypothetical protein	Uncharacterized protein
PSEEN1225	0	CDS	-1.01216	0.987986	-0.0174372	0.966506	no	0	0	-	hypothetical protein	Uncharacterized protein
PSEEN1226	0	CDS	-0.808998	1.2361	0.305793	0.29362	no	0	0	-	penicillin amidase	Putative penicillin amidase
PSEEN1227	0	CDS	-0.969707	1.03124	0.0443795	0.931846	no	0	0	-	hypothetical protein	Uncharacterized protein
PSEEN1228	0	CDS	-1.14731	0.871603	-0.198257	0.171128	no	0	0	-	hypothetical protein	WHy domain-containing protein
PSEEN1229	0	CDS	-1.01068	0.989433	-0.0153259	0.96149	no	0	0	-	hypothetical protein	UPF0225 protein PSEEN1229
PSEEN1230	0	CDS	-1.14612	0.872511	-0.196754	0.184021	no	0	0	-	hypothetical protein	Uncharacterized protein
PSEEN1231	0	CDS	-1.20622	0.829039	-0.270488	0.184994	no	0	0	-	OmpA family outer membrane protein	Putative outer membrane protein, OmpA family
PSEEN1232	0	CDS	-1.04219	0.959518	-0.0596185	0.657125	no	0	0	-	OmpA family outer membrane protein	Putative outer memebrane protein, OmpA family
PSEEN1233	0	CDS	-0.847667	1.17971	0.23843	0.270866	no	0	0	-	hypothetical protein	Uncharacterized protein
PSEEN1234	0	CDS	-0.892065	1.121	0.16478	0.536972	no	0	0	-	hypothetical protein	Uncharacterized protein
PSEEN1235	0	CDS	-1.23529	0.809528	-0.304847	0.150549	no	0	0	Q1 - upregulated	oxidireductase	Putative oxidireductase
PSEEN1236	0	CDS	-1.52162	0.657192	-0.605612	0.22016	no	0	0	-	hypothetical protein	Uncharacterized protein
PSEEN1237	hicA-1	CDS	-1.27983	0.781357	-0.355947	0.253701	no	0	0	-	hicA-1, hypothetical protein	Uncharacterized protein
PSEEN1238	0	CDS	-1.08916	0.918141	-0.123212	0.610217	no	0	0	-	gamma-aminobutyraldehyde dehydrogenase	Putative aldehyde dehydrogenase (EC 1.2.-.-)
PSEEN1239	0	CDS	-1.05415	0.948633	-0.0760781	0.761341	no	0	0	-	ABC transporter permease	Putative ABC transporter, permease protein
PSEEN1240	0	CDS	-1.18527	0.843688	-0.245219	0.17318	no	0	0	-	ABC transporter permease	Putative ABC transporter, permease protein
PSEEN1241	0	CDS	-0.974447	1.02622	0.0373448	0.911585	no	0	0	-	ABC transporter ATP-binding protein	Putative ABC transporter, ATP-binding protein (EC 3.6.3.-)
PSEEN1242	0	CDS	-1.30031	0.769045	-0.378861	0.06364	no	0	0	-	ABC transporter periplasmic polyamine-binding protein	Putative ABC transporter, periplasmic polyamine-binding protein
PSEEN1243	0	CDS	-1.02484	0.975763	-0.0353969	0.894624	no	0	0	-	hypothetical protein	Uncharacterized protein
PSEEN1245	0	CDS	-0.867686	1.15249	0.204756	0.610707	no	0	0	-	methyl-accepting chemotaxis transducer	Putative methyl-accepting chemotaxis transducer
PSEEN1246	0	CDS	-0.755988	1.32277	0.403565	0.478034	no	0	0	-	chemotaxis signal transduction protein	Putative chemotaxis signal transduction protein CheW domain protein
PSEEN1247	0	CDS	-0.8068	1.23946	0.309716	0.455719	no	0	0	-	methyltransferase, CheR-like	Putative methyltransferase, CheR-like
PSEEN1248	0	CDS	-0.853228	1.17202	0.228997	0.64259	no	0	0	-	chemotaxis signal transduction protein	Putative chemotaxis signal transduction protein CheW domain protein
PSEEN1249	0	CDS	-0.946341	1.0567	0.0795675	0.866391	no	0	0	-	sensor histidine kinase/response regulator	Histidine kinase (EC 2.7.13.3)
PSEEN1250	cheB	CDS	-1.06899	0.935464	-0.0962466	0.768609	no	0	0	-	chemotaxis-specific methylesterase	Protein-glutamate methylesterase/protein-glutamine glutaminase (EC 3.1.1.61) (EC 3.5.1.44)
PSEEN1251	0	CDS	-0.967514	1.03358	0.0476457	0.690321	no	0	0	-	response regulator/GGDEF domain-containing protein	Putative response regulator/GGDEF domain protein
PSEEN1252	#N/A	CDS	-0.861787	1.16038	0.214596	0.101622	no	0	0	-	transposase	#N/A
PSEEN1254	prfB	CDS	-0.897503	1.1142	0.156012	0.130594	no	0	0	-	prfB, peptide chain release factor 2	Peptide chain release factor 2 (RF-2)
PSEEN1255	lysS	CDS	-0.865313	1.15565	0.208706	0.0752215	no	0	0	-	lysS, lysyl-tRNA synthetase	Lysine--tRNA ligase (EC 6.1.1.6) (Lysyl-tRNA synthetase) (LysRS)
PSEEN1256	0	CDS	-0.916414	1.09121	0.125929	0.637079	no	0	0	-	TetR family transcriptional regulator	Putative transcriptional regulator, TetR family
PSEEN1257	0	CDS	-1.05437	0.948434	-0.0763814	0.674804	no	0	0	-	lipoprotein	Putative lipoprotein
PSEEN1258	0	CDS	-0.887412	1.12687	0.172323	0.32512	no	0	0	-	hypothetical protein	Uncharacterized protein
PSEEN1259	0	CDS	-0.881584	1.13432	0.18183	0.323628	no	0	0	-	lipoprotein	Putative lipoprotein
PSEEN1260	0	CDS	-0.809664	1.23508	0.304604	0.0766485	no	0	0	-	hypothetical protein	Uncharacterized protein
PSEEN1261	0	CDS	-0.785117	1.27369	0.34902	0.770427	no	0	0	-	OmpA family outer membrane protein	Putative outer membrane protein OmpA family
PSEEN1262	0	CDS	-0.657308	1.52136	0.605359	0.60876	no	0	0	-	hypothetical protein	DUF4398 domain-containing protein
PSEEN1263	0	CDS	-1.11872	0.893875	-0.161855	0.457697	no	0	0	-	hypothetical protein	Uncharacterized protein
PSEEN1264	ppc	CDS	-1.11253	0.898856	-0.153838	0.172655	no	0	0	-	ppc, phosphoenolpyruvate carboxylase	Phosphoenolpyruvate carboxylase (PEPC) (PEPCase) (EC 4.1.1.31)
PSEEN1265	adk	CDS	-0.772119	1.29514	0.373105	0.0337957	no	0	0	-	adk, adenylate kinase	Adenylate kinase (AK) (EC 2.7.4.3) (ATP-AMP transphosphorylase) (ATP:AMP phosphotransferase) (Adenylate monophosphate kinase)
PSEEN1266	0	CDS	-0.805852	1.24092	0.311413	0.367701	no	0	0	-	glycoprotein endopeptidase metalloprotease	t(6)A37 threonylcarbamoyladenosine biosynthesis protein TsaB (tRNA threonylcarbamoyladenosine biosynthesis protein TsaB)
PSEEN1267	0	CDS	-1.01119	0.988936	-0.0160516	0.953211	no	0	0	-	hypothetical protein	Uncharacterized protein
PSEEN1268	0	CDS	-1.08652	0.920366	-0.119721	0.532398	no	0	0	-	hypothetical protein	Uncharacterized protein
PSEEN1269	0	CDS	-0.840007	1.19047	0.251527	0.516804	no	0	0	-	carboxyvinyl-carboxyphosphonate phosphorylmutase	Putative carboxyvinyl-carboxyphosphonate phosphorylmutase (EC 2.7.8.23)
PSEEN1270	0	CDS	-1.14389	0.87421	-0.193947	0.529068	no	0	0	-	hypothetical protein	Uncharacterized protein
PSEEN1271	rsmJ	CDS	-1.25389	0.797517	-0.326412	0.285083	no	0	0	-	hypothetical protein	Ribosomal RNA small subunit methyltransferase J (EC 2.1.1.242) (16S rRNA m2G1516 methyltransferase) (rRNA (guanine-N(2)-)-methyltransferase)
PSEEN1272	0	CDS	-1.13915	0.877844	-0.187963	0.31142	no	0	0	-	hypothetical protein	CopD domain-containing protein
PSEEN1273	dinG	CDS	-0.971629	1.0292	0.0415226	0.886951	no	0	0	-	dinG, ATP-dependent DNA helicase DinG	ATP-dependent DNA helicase DinG (EC 3.6.4.12)
PSEEN1274	0	CDS	-0.733426	1.36346	0.447276	0.138352	no	0	0	-	hydrolase	Putative hydrolase
PSEEN1275	0	CDS	-0.680011	1.47056	0.55637	0.000677671	no	0	0	-	beta-lactamase	Putative beta-lactamase
PSEEN1276	0	CDS	-0.589429	1.69656	0.762611	0.000118115	no	0	0	-	OmpA family outer membrane protein	Putative outer membrane protein, OmpA family
PSEEN1277	pdxH	CDS	-0.617612	1.61914	0.695226	0.00101187	no	0	0	-	pyridoxamine 5'-phosphate oxidase	Pyridoxine/pyridoxamine 5'-phosphate oxidase (EC 1.4.3.5) (PNP/PMP oxidase) (PNPOx) (Pyridoxal 5'-phosphate synthase)
PSEEN1278	0	CDS	-0.843404	1.18567	0.245704	0.473426	no	0	0	-	hypothetical protein	Uncharacterized protein
PSEEN1279	0	CDS	-0.997933	1.00207	0.0029848	0.992295	no	0	0	-	lipoprotein	Putative lipoprotein
PSEEN1280	0	CDS	-0.954571	1.04759	0.0670752	0.729771	no	0	0	-	FAD-dependent dehydrogenases	Putative FAD-dependent dehydrogenases
PSEEN1281	0	CDS	-1.09619	0.912247	-0.132504	0.574671	no	0	0	-	lipoprotein	Putative lipoprotein
PSEEN1282	livF	CDS	-0.889408	1.12434	0.169082	0.555844	no	0	0	-	livF, branched-chain amino acid ABC transporter ATP-binding protein	High-affinity branched-chain amino acid transport ATP-binding protein
PSEEN1283	livG	CDS	-0.792591	1.26168	0.335351	0.225701	no	0	0	-	livG, leucine/isoleucine/valine transporter ATP-binding subunit	Branched-chain amino acid ABC transporter, ATP-binding protein (EC 3.6.3.-)
PSEEN1284	livM	CDS	-0.881975	1.13382	0.181191	0.519148	no	0	0	-	livM, leucine/isoleucine/valine transporter permease subunit	High-affinity branched-chain amino acid transport protein
PSEEN1285	livH	CDS	-0.877572	1.13951	0.188411	0.27784	no	0	0	-	livH, branched-chain amino acid ABC transporter permease	Branched-chain amino acid ABC transporter, permease protein
PSEEN1286	livK	CDS	-0.926072	1.07983	0.110804	0.620785	no	0	0	-	livK, branched chain amino acid ABC transporter substrate-binding protein	Branched-chain amino acid ABC transporter, periplasmic amino acid-binding protein
PSEEN1288	0	CDS	-0.862909	1.15887	0.21272	0.434548	no	0	0	-	hypothetical protein	Uncharacterized protein
PSEEN1289	0	CDS	-1.06826	0.9361	-0.0952658	0.46593	no	0	0	-	hypothetical protein	Uncharacterized protein
PSEEN1291	0	CDS	-2.13418	0.468563	-1.09368	1.85302e-11	yes	0	-1	-	3-hydroxyisobutyrate dehydrogenase	Putative 3-hydroxyisobutyrate dehydrogenase (EC 1.1.1.31)
PSEEN1292	0	CDS	-2.79536	0.357735	-1.48304	7.62717e-18	yes	0	-1	-	signal transduction protein	Putative signal transduction protein GGDEF/EAL domain
PSEEN1293	rapA	CDS	-1.07324	0.931757	-0.101974	0.497166	no	0	0	-	hepA, ATP-dependent helicase HepA	RNA polymerase-associated protein RapA (EC 3.6.4.-) (ATP-dependent helicase HepA)
PSEEN1294	0	CDS	-1.38593	0.721538	-0.470853	0.164548	no	0	0	-	hypothetical protein	Uncharacterized protein
PSEEN1295	0	CDS	-1.43424	0.697232	-0.520289	6.3523e-05	no	0	0	-	hypothetical protein	Uncharacterized protein
PSEEN1296	0	CDS	-1.06134	0.942207	-0.0858834	0.734973	no	0	0	-	hypothetical protein	Uncharacterized protein
PSEEN1297	0	CDS	-0.670587	1.49123	0.576504	0.00497591	no	0	0	-	hypothetical protein	Uncharacterized protein
PSEEN1298	0	CDS	-0.970705	1.03018	0.0428956	0.889819	no	0	0	-	hypothetical protein	Uncharacterized protein
PSEEN1299	0	CDS	-0.909518	1.09948	0.136825	0.616479	no	0	0	-	hypothetical protein	Uncharacterized protein
PSEEN1300	0	CDS	-1.12829	0.886298	-0.174137	0.338282	no	0	0	-	efflux transporter, membrane fusion protein	Putative efflux transporter, membrane fusion protein
PSEEN1301	0	CDS	-1.09415	0.913953	-0.129807	0.191682	no	0	0	-	short chain dehydrogenase/reductase family oxidoreductase	Putative oxidoreductase, short-chain dehydrogenase/reductase family
PSEEN1302	0	CDS	-1.36891	0.730511	-0.453023	0.0379566	no	0	0	-	LysR family transcriptional regulator	Putative transcriptional regulator, LysR family
PSEEN1303	0	CDS	-2.2852	0.437599	-1.19232	1.84086e-05	yes	0	-1	-	short chain dehydrogenase/reductase family oxidoreductase	Putative oxidoreductase, short-chain alcohol dehydrogenase/reductase family (EC 1.-.-.-)
PSEEN1304	0	CDS	-1.07462	0.930563	-0.103824	0.598683	no	0	0	-	LysR family transcriptional regulator	Putative transcriptional regulator, LysR family
PSEEN1305	0	CDS	-0.978769	1.02169	0.030959	0.911963	no	0	0	-	sensor histidine kinase	Histidine kinase (EC 2.7.13.3)
PSEEN1306	0	CDS	-0.972271	1.02852	0.0405694	0.832812	no	0	0	-	hypothetical protein	DUF2025 domain-containing protein
PSEEN1307	0	CDS	-0.776057	1.28857	0.365766	0.00188227	no	0	0	-	sensory box-containing diguanylate cyclase	Putative sensory box-containing diguanylate cyclase
PSEEN1308	0	CDS	-1.25624	0.796025	-0.329114	0.226769	no	0	0	-	hypothetical protein	GGDEF domain-containing protein
PSEEN1309	0	CDS	-0.94892	1.05383	0.0756414	0.48004	no	0	0	-	Zinc-dependent hydrolase	Putative Zinc-dependent hydrolase
PSEEN1310	0	CDS	-0.954529	1.04764	0.0671395	0.838621	no	0	0	-	formate/nitrate transporter	Putative transporter, formate/nitrite family
PSEEN1319	0	CDS	-0.929368	1.076	0.105678	0.461638	no	0	0	-	acetolactate synthase	Putative acetolactate synthase, catabolic (EC 2.2.1.6)
PSEEN1320	0	CDS	-0.957613	1.04426	0.0624859	0.841359	no	0	0	-	hypothetical protein	Uncharacterized protein
PSEEN1321	0	CDS	-1.5809	0.632553	-0.660742	0.353116	no	0	0	-	glutathione S-transferase	Putative glutathione S-transferase (EC 2.5.1.18)
PSEEN1322	0	CDS	-1.51906	0.658303	-0.603176	0.105855	no	0	0	-	FAD-binding oxidoreductase	Putative oxidoreductase, FAD-binding
PSEEN1324	0	CDS	-1.18695	0.842492	-0.247265	0.557138	no	0	0	-	LysR family transcriptional regulator	Putative transcriptional regulator, LysR family
PSEEN1325	0	CDS	-0.896576	1.11535	0.157502	0.477153	no	0	0	-	GntR family transcriptional regulator	Putative transcriptional regulator, GntR family
PSEEN1326	0	CDS	-0.382977	2.61112	1.38467	0.000486086	yes	1	0	-	hypothetical protein	Uncharacterized protein
PSEEN1327	0	CDS	-0.979155	1.02129	0.0303915	0.942757	no	0	0	-	transcriptional regulator	Putative transcriptional regulator
PSEEN1328	0	CDS	-1.21696	0.821719	-0.283283	0.157846	no	0	0	-	hypothetical protein	Uncharacterized protein
PSEEN1329	0	CDS	-0.612671	1.6322	0.706814	4.91093e-06	no	0	0	-	hypothetical protein	AB hydrolase-1 domain-containing protein
PSEEN1330	0	CDS	-0.907678	1.10171	0.139747	0.429505	no	0	0	-	hypothetical protein	Uncharacterized protein
PSEEN1331	0	CDS	-0.799874	1.2502	0.322155	0.389657	no	0	0	-	hypothetical protein	HTH cro/C1-type domain-containing protein
PSEEN1333	0	CDS	-0.985478	1.01474	0.021105	0.953211	no	0	0	-	hypothetical protein	Bro-N domain-containing protein
PSEEN1335	nrdB	CDS	-0.795621	1.25688	0.329847	0.248396	no	0	0	-	nrdB, ribonucleotide-diphosphate reductase subunit beta	Ribonucleoside-diphosphate reductase subunit beta (EC 1.17.4.1)
PSEEN1337	nrdA	CDS	-1.16452	0.858719	-0.219741	0.273769	no	0	0	-	nrdA, ribonucleotide-diphosphate reductase subunit alpha	Ribonucleoside-diphosphate reductase (EC 1.17.4.1)
PSEEN1339	0	CDS	-1.31025	0.763213	-0.389842	0.145645	no	0	0	-	DNA-binding response regulator	Putative DNA-binding response regulator
PSEEN1340	0	CDS	-1.29518	0.772095	-0.373149	0.259202	no	0	0	-	sensory histidine kinase	Histidine kinase (EC 2.7.13.3)
PSEEN1341	0	CDS	-1.13518	0.88092	-0.182917	0.523678	no	0	0	-	phosphopantetheinyl transferase component of siderophore synthetase	4'-phosphopantetheinyl transferase EntD (Enterobactin synthase component D) (Enterochelin synthase D)
PSEEN1342	0	CDS	-1.27661	0.783322	-0.352322	0.0494216	no	0	0	Q1 - upregulated	dienelactone hydrolase	Putative hydrolase probable dienelactone hydrolase (EC 3.1.1.45)
PSEEN1343	oprH	CDS	-0.731966	1.36618	0.450152	2.45685e-07	no	0	0	-	oprH, outer membrane protein H1	Outer membrane protein H1
PSEEN1345	phoP	CDS	-0.883488	1.13188	0.178718	0.524688	no	0	0	-	phoP, transcriptional regulatory protein PhoP	Transcriptional regulatory protein PhoP
PSEEN1346	phoQ	CDS	-0.937584	1.06657	0.0929799	0.683778	no	0	0	-	phoQ, sensor protein PhoQ	Histidine kinase (EC 2.7.13.3)
PSEEN1347	dctA	CDS	-2.5793	0.387702	-1.36698	1.20408e-10	yes	0	-1	-	dctA-1, C4-dicarboxylate transporter DctA	C4-dicarboxylate transport protein
PSEEN1348	sprT	CDS	-0.953935	1.04829	0.0680368	0.863867	no	0	0	-	hypothetical protein	Protein SprT
PSEEN1349	0	CDS	-1.14121	0.876265	-0.190561	0.10178	no	0	0	-	hypothetical protein	Yip1 domain-containing protein
PSEEN1350	ttcA	CDS	-0.855794	1.16851	0.224664	0.274769	no	0	0	-	C32 tRNA thiolase	tRNA-cytidine(32) 2-sulfurtransferase (EC 2.8.1.-) (Two-thiocytidine biosynthesis protein A) (tRNA 2-thiocytidine biosynthesis protein TtcA)
PSEEN1351	0	CDS	-0.947771	1.05511	0.0773889	0.692352	no	0	0	-	DNA-glycosylase	Putative DNA-glycosylase
PSEEN1352	0	CDS	-0.978014	1.02248	0.0320732	0.915395	no	0	0	-	hypothetical protein	Uncharacterized protein
PSEEN1353	0	CDS	-1.02637	0.974308	-0.0375501	0.799959	no	0	0	-	tryptophan repressor binding protein WrbA	Putative tryptophan repressor binding protein WrbA
PSEEN1354	0	CDS	-1.03291	0.968138	-0.0467158	0.831539	no	0	0	-	arsenate reductase	Arsenate reductase (EC 1.20.4.1)
PSEEN1355	0	CDS	-1.3008	0.768756	-0.379402	0.00497678	no	0	0	-	thioredoxin	Putative thioredoxin
PSEEN1356	0	CDS	-1.10753	0.902906	-0.147352	0.471461	no	0	0	-	hypothetical protein	META domain-containing protein
PSEEN1357	0	CDS	-0.97691	1.02364	0.0337031	0.888003	no	0	0	-	hypothetical protein	Uncharacterized protein
PSEEN1358	ldhA	CDS	-1.10341	0.906278	-0.141975	0.483156	no	0	0	-	ldhA, D-lactate dehydrogenase, NAD-dependent	D-lactate dehydrogenase, NAD-dependent (EC 1.1.1.28)
PSEEN1359	gacS	CDS	-0.920578	1.08627	0.119388	0.451976	no	0	0	-	gacS, GacS sensor kinase protein	Histidine kinase (EC 2.7.13.3)
PSEEN1360	0	CDS	-0.972216	1.02858	0.0406512	0.953211	no	0	0	-	DNA-binding response regulator	Putative DNA-binding response regulator
PSEEN1361	0	CDS	-1.01614	0.984116	-0.0230995	0.942757	no	0	0	-	sensor histidine kinase	Histidine kinase (EC 2.7.13.3)
PSEEN1362	cysM	CDS	-0.990682	1.00941	0.0135068	0.946124	no	0	0	-	cysM, cysteine synthase B	Cysteine synthase (EC 2.5.1.47)
PSEEN1363	rlmD	CDS	-1.00114	0.998859	-0.00164645	0.995315	no	0	0	-	rumA, 23S rRNA 5-methyluridine methyltransferase	23S rRNA (uracil(1939)-C(5))-methyltransferase RlmD (EC 2.1.1.190) (23S rRNA(m5U1939)-methyltransferase)
PSEEN1364	0	CDS	-0.972815	1.02794	0.039763	0.885785	no	0	0	-	GTP pyrophosphokinase RelA	Putative GTP pyrophosphokinase RelA (EC 2.7.6.5)
PSEEN1365	0	CDS	-0.98202	1.01831	0.0261762	0.936802	no	0	0	-	mazG, nucleoside triphosphate pyrophosphohydrolase	Uncharacterized protein
PSEEN1366	0	CDS	-0.93327	1.0715	0.0996339	0.778571	no	0	0	-	hypothetical protein	Uncharacterized protein
PSEEN1367	0	CDS	-0.851462	1.17445	0.231986	0.534685	no	0	0	-	hypothetical protein	Uncharacterized protein
PSEEN1368	0	CDS	-0.847573	1.17984	0.23859	0.231225	no	0	0	-	hypothetical protein	Uncharacterized protein
PSEEN1369	purN	CDS	-0.633346	1.57891	0.658933	0.0925432	no	0	0	-	purN, phosphoribosylglycinamide formyltransferase	Phosphoribosylglycinamide formyltransferase (EC 2.1.2.2) (5'-phosphoribosylglycinamide transformylase) (GAR transformylase) (GART)
PSEEN1370	purM	CDS	-0.824889	1.21228	0.277727	0.00657902	no	0	0	-	purM, phosphoribosylaminoimidazole synthetase	Phosphoribosylformylglycinamidine cyclo-ligase (EC 6.3.3.1) (AIR synthase) (AIRS) (Phosphoribosyl-aminoimidazole synthetase)
PSEEN1371	0	CDS	-0.922958	1.08347	0.115663	0.516804	no	0	0	-	hypothetical protein	Uncharacterized protein
PSEEN1372	0	CDS	-0.877669	1.13938	0.188252	0.111473	no	0	0	-	permease	Putative permease
PSEEN1373	0	CDS	-1.09045	0.917055	-0.124919	0.719743	no	0	0	-	DNA replication initiation factor	Bac_DnaA domain-containing protein
PSEEN1374	0	CDS	-0.816775	1.22433	0.291989	0.284081	no	0	0	-	hypothetical protein	NLPC_P60 domain-containing protein
PSEEN1375	0	CDS	-0.576206	1.73549	0.795343	4.50835e-11	no	0	0	-	hypothetical protein	NLPC_P60 domain-containing protein
PSEEN1376	0	CDS	-1.23087	0.812434	-0.299677	0.0197173	no	0	0	-	hypothetical protein	Uncharacterized protein
PSEEN1377	0	CDS	-1.13986	0.8773	-0.188858	0.274769	no	0	0	-	hypothetical protein	Uncharacterized protein
PSEEN1378	0	CDS	-0.966629	1.03452	0.0489657	0.880301	no	0	0	-	cob(I)yrinic acid a,c-diamide adenosyltransferase	Corrinoid adenosyltransferase (EC 2.5.1.17) (Cob(II)alamin adenosyltransferase) (Cob(II)yrinic acid a,c-diamide adenosyltransferase)
PSEEN1379	cobB	CDS	-0.977346	1.02318	0.033059	0.763434	no	0	0	-	cobyrinic acid a,c-diamide synthase	Hydrogenobyrinate a,c-diamide synthase (EC 6.3.5.9) (Hydrogenobyrinic acid a,c-diamide synthase)
PSEEN1380	0	CDS	-1.00548	0.994552	-0.00788196	0.985253	no	0	0	-	nitroreductase; cobalamine biosynthesis protein	Putative nitroreductase putative cobalamine biosynthesis protein (EC 1.16.8.1)
PSEEN1381	cobD	CDS	-1.19708	0.835367	-0.259517	0.118482	no	0	0	-	cobD, cobalamin biosynthesis protein	Cobalamin biosynthesis protein CobD
PSEEN1382	0	CDS	-1.02818	0.972592	-0.0400927	0.872611	no	0	0	-	threonine-phosphate decarboxylase	L-threonine-O-3-phosphate decarboxylase (EC 4.1.1.81)
PSEEN1383	cobQ	CDS	-1.13034	0.884692	-0.176753	0.399171	no	0	0	-	cobyric acid synthase	Cobyric acid synthase
PSEEN1384	0	CDS	-1.312	0.762198	-0.391763	0.213747	no	0	0	-	cobU, adenosylcobinamide kinase/adenosylcobinamide-phosphate guanylyltransferase	Bifunctional adenosylcobalamin biosynthesis protein (EC 2.7.1.156) (EC 2.7.7.62)
PSEEN1385	cobT	CDS	-1.17692	0.849675	-0.235017	0.211762	no	0	0	-	cobT, nicotinate-nucleotide--dimethylbenzimidazole phosphoribosyltransferase	Nicotinate-nucleotide--dimethylbenzimidazole phosphoribosyltransferase (NN:DBI PRT) (EC 2.4.2.21) (N(1)-alpha-phosphoribosyltransferase)
PSEEN1386	0	CDS	-1.06045	0.942993	-0.0846806	0.739081	no	0	0	-	alpha-ribazole-5'-phosphate phosphatase	Putative alpha-ribazole-5'-phosphate phosphatase CobC (EC 3.1.3.73)
PSEEN1387	cobS	CDS	-1.07301	0.931962	-0.101657	0.727619	no	0	0	-	cobS, cobalamin synthase	Adenosylcobinamide-GDP ribazoletransferase (EC 2.7.8.26) (Cobalamin synthase) (Cobalamin-5'-phosphate synthase)
PSEEN1388	0	CDS	-1.02864	0.972161	-0.0407329	0.83642	no	0	0	-	glycosidase	Putative glycosidase, family 5
PSEEN1389	0	CDS	-0.829537	1.20549	0.269621	0.560396	no	0	0	-	MarR family transcriptional regulator	Putative transcriptional regulator, MarR family
PSEEN1390	0	CDS	-1.12048	0.892476	-0.164116	0.465409	no	0	0	-	transporter	Putative transporter
PSEEN1391	0	CDS	-1.01535	0.984887	-0.0219704	0.970411	no	0	0	-	hypothetical protein	Uncharacterized protein
PSEEN1392	0	CDS	-1.10991	0.900974	-0.150442	0.0165874	no	0	0	-	glutathione peroxidase	Glutathione peroxidase
PSEEN1394	0	CDS	-1.22594	0.815703	-0.293884	0.284	no	0	0	-	hypothetical protein	Uncharacterized protein
PSEEN1395	0	CDS	-1.03862	0.962818	-0.0546655	0.789606	no	0	0	-	LysR family transcriptional regulator	Putative transcriptional regulator, LysR family
PSEEN1396	0	CDS	-0.848563	1.17846	0.236907	0.317498	no	0	0	-	long-chain fatty acid transporter	Putative long-chain fatty acid transporter
PSEEN1397	0	CDS	-0.505491	1.97827	0.984242	0.012479	no	0	0	-	hypothetical protein	Uncharacterized protein
PSEEN1400	0	CDS	-0.737205	1.35648	0.439863	0.465409	no	0	0	-	hypothetical protein	Uncharacterized protein
PSEEN1403	0	CDS	-0.925418	1.08059	0.111823	0.697788	no	0	0	-	hypothetical protein	Uncharacterized protein
PSEEN1404	0	CDS	-1.127	0.887313	-0.172486	0.563667	no	0	0	-	hypothetical protein	Uncharacterized protein
PSEEN1405	0	CDS	-1.10065	0.908552	-0.138359	0.438129	no	0	0	-	sensory box histidine kinase/response regulator	Histidine kinase (EC 2.7.13.3)
PSEEN1406	0	CDS	-0.903109	1.10729	0.147029	0.359676	no	0	0	-	major facilitator family transporter	Putative major facilitator family transporter
PSEEN1407	0	CDS	-0.928318	1.07722	0.10731	0.656123	no	0	0	-	C4-dicarboxylate transporter/malic acid transport protein	Putative C4-dicarboxylate transporter/malic acid transport protein
PSEEN1408	0	CDS	-0.890091	1.12348	0.167976	0.177069	no	0	0	-	acyltransferase	Putative acyltransferase
PSEEN1409	sugE	CDS	-0.8752	1.1426	0.192315	0.559548	no	0	0	-	sugE, multidrug efflux pump	Multidrug efflux pump
PSEEN1410	0	CDS	-0.8947	1.11769	0.160525	0.428891	no	0	0	-	transporter; sodium/bile acid transporter family protein	Putative transporter sodium/bile acid transporter family protein
PSEEN1411	rdgC	CDS	-0.967553	1.03354	0.0475875	0.838803	no	0	0	-	rdgC, recombination associated protein	Recombination-associated protein RdgC
PSEEN1412	hscC	CDS	-0.930252	1.07498	0.104306	0.446935	no	0	0	-	hscC, chaperone protein HscC	Chaperone protein HscC
PSEEN1413	0	CDS	-1.00617	0.993866	-0.008877	0.950573	no	0	0	-	heat-shock protein DnaJ-like	Putative heat-shock protein DnaJ-like
PSEEN1414	0	CDS	-0.750818	1.33188	0.413464	0.160143	no	0	0	-	hypothetical protein	Uncharacterized protein
PSEEN1415	map	CDS	-1.42925	0.699667	-0.51526	0.000216306	no	0	0	-	methionine aminopeptidase, type I Map	Methionine aminopeptidase (MAP) (MetAP) (EC 3.4.11.18) (Peptidase M)
PSEEN1416	0	CDS	-1.16526	0.85818	-0.220647	0.314852	no	0	0	-	hypothetical protein	Uncharacterized protein
PSEEN1417	narB	CDS	-1.23159	0.811959	-0.300522	0.17602	no	0	0	-	narB, assimilatory nitrate reductase	Assimilatory nitrate reductase (EC 1.7.99.4)
PSEEN1418	nirB	CDS	-1.222	0.818333	-0.289239	0.139592	no	0	0	-	nirB, nitrite reductase, large subunit, nucleotide-and Fe/S-cluster binding	Nitrite reductase, large subunit, nucleotide-and Fe/S-cluster binding (EC 1.7.1.4)
PSEEN1419	0	CDS	-1.15111	0.868729	-0.203022	0.697686	no	0	0	-	nitrite reductase small subunit NirD	Putative nitrite reductase, small subunit NirD (EC 1.7.1.4)
PSEEN1420	0	CDS	-0.664248	1.50546	0.590207	0.000332308	no	0	0	Q1 - upregulated	hypothetical protein	Uncharacterized protein
PSEEN1421	0	CDS	-0.599445	1.66821	0.738301	4.10964e-05	no	0	0	-	hypothetical protein	Uncharacterized protein
PSEEN1423	0	CDS	-0.779755	1.28245	0.358908	0.184071	no	0	0	-	hypothetical protein	Uncharacterized protein
PSEEN1424	0	CDS	-0.453072	2.20716	1.14219	0.0282421	yes	1	0	-	hypothetical protein	Uncharacterized protein
PSEEN1425	pcaQ	CDS	-1.29643	0.77135	-0.374543	0.191325	no	0	0	-	pcaQ, pca operon transcriptional activator PcaQ	Pca operon transcriptional activator PcaQ
PSEEN1426	0	CDS	-0.742016	1.34768	0.430478	0.00183364	no	0	0	-	FKBP-type peptidyl-prolyl cis-trans isomerase	Peptidyl-prolyl cis-trans isomerase (EC 5.2.1.8)
PSEEN1427	0	CDS	-0.917199	1.09028	0.124693	0.748655	no	0	0	-	hypothetical protein	DUF1232 domain-containing protein
PSEEN1428	0	CDS	-1.23085	0.812446	-0.299656	0.0927896	no	0	0	-	Cro/CI family transcriptional regulator	Putative transcriptional regulator, Cro/CI family
PSEEN1429	0	CDS	-1.28208	0.779984	-0.358483	0.046066	no	0	0	-	hypothetical protein	Uncharacterized protein
PSEEN1430	0	CDS	-1.19242	0.83863	-0.253893	0.211762	no	0	0	-	diguanylate cyclase/phosphodiesterase	Putative diguanylate cyclase/phosphodiesterase (GGDEF & EAL domains)
PSEEN1431	0	CDS	-1.05014	0.952256	-0.0705793	0.876005	no	0	0	Q4 - downregulated	carboxy-terminal protease for penicillin-binding protein 3 Prc	Putative carboxy-terminal protease for penicillin-binding protein 3 Prc (EC 3.4.21.102)
PSEEN1432	0	CDS	-1.14778	0.871246	-0.198848	0.525291	no	0	0	-	zinc-containing alcohol dehydrogenase	Putative alcohol dehydrogenase, zinc-containing (EC 1.6.5.-)
PSEEN1433	0	CDS	-1.17742	0.849316	-0.235627	0.198347	no	0	0	-	HAD superfamily hydrolase	Putative hydrolase, haloacid dehalogenase-like family
PSEEN1434	0	CDS	-0.842972	1.18628	0.246443	0.471461	no	0	0	-	ABC transporter ATP-binding protein	Putative ABC transporter, ATP-binding protein (EC 3.6.3.-)
PSEEN1435	0	CDS	-0.980012	1.0204	0.0291287	0.918387	no	0	0	-	ABC transporter permease	Putative ABC transporter, permease protein
PSEEN1436	0	CDS	-0.798463	1.25241	0.324702	0.447761	no	0	0	-	ABC transporter permease	Putative ABC transporter, permease protein
PSEEN1437	0	CDS	-0.89446	1.11799	0.160911	0.709511	no	0	0	-	hypothetical protein	Uncharacterized protein
PSEEN1438	0	CDS	-0.873524	1.14479	0.19508	0.609584	no	0	0	-	ABC transporter substrate-binding protein	Putative ABC transporter, periplasmic binding protein
PSEEN1439	0	CDS	-0.95736	1.04454	0.0628673	0.848795	no	0	0	-	GntR family transcriptional regulator	Putative transcriptional regulator, GntR family
PSEEN1440	0	CDS	-1.0712	0.933534	-0.0992263	0.60876	no	0	0	-	transporter, mechanosensitive ion channel family protein	Putative transporter, mechanosensitive ion channel family protein
PSEEN1441	0	CDS	-0.626321	1.59663	0.675026	0.380417	no	0	0	-	hypothetical protein	Uncharacterized protein
PSEEN1442	apeB	CDS	-1.09314	0.914792	-0.128485	0.628588	no	0	0	-	putative aminopeptidase 2	Probable M18 family aminopeptidase 2 (EC 3.4.11.-)
PSEEN1443	rluA	CDS	-1.02782	0.97293	-0.0395916	0.891842	no	0	0	-	rluA, ribosomal large subunit pseudouridine synthase A	Pseudouridine synthase (EC 5.4.99.-)
PSEEN1444	minE	CDS	-0.942468	1.06104	0.0854839	0.796891	no	0	0	-	minE, cell division topological specificity factor MinE	Cell division topological specificity factor
PSEEN1445	minD	CDS	-0.850563	1.17569	0.23351	0.514429	no	0	0	-	minD, septum site-determining protein MinD	Cell division inhibitor MinD (Septum site-determining protein MinD)
PSEEN1446	minC	CDS	-0.782747	1.27755	0.353382	0.0261788	no	0	0	-	minC, septum formation inhibitor	Probable septum site-determining protein MinC
PSEEN1447	lpxL	CDS	-1.34593	0.742982	-0.428601	4.0132e-07	no	0	0	-	lipid A biosynthesis lauroyl acyltransferase	Lipid A biosynthesis lauroyltransferase (EC 2.3.1.241) (Kdo(2)-lipid IV(A) lauroyltransferase)
PSEEN1448	0	CDS	-1.08962	0.917755	-0.123819	0.749096	no	0	0	-	hypothetical protein	PNPLA domain-containing protein
PSEEN1449	0	CDS	-0.77081	1.29734	0.375553	0.275998	no	0	0	-	lipoprotein VacJ-like	Putative lipoprotein VacJ-like
PSEEN1450	0	CDS	-0.78479	1.27423	0.349622	0.246496	no	0	0	-	hypothetical protein	Uncharacterized protein
PSEEN1451	0	CDS	-1.29543	0.771942	-0.373436	4.493e-06	no	0	0	-	hypothetical protein	Uncharacterized protein
PSEEN1452	0	CDS	-1.25142	0.799093	-0.323565	0.0335458	no	0	0	-	beta (1-6) glucans synthase	Putative beta (1-6) glucans synthase (EC 3.2.1.58)
PSEEN1453	0	CDS	-1.2623	0.792203	-0.336057	0.168789	no	0	0	-	glycine betaine-binding protein, ABC type	Putative glycine betaine-binding protein, ABC type
PSEEN1454	0	CDS	-1.12095	0.892099	-0.164724	0.612177	no	0	0	-	hypothetical protein	Uncharacterized protein
PSEEN1455	0	CDS	-1.29399	0.772803	-0.371828	0.0466892	no	0	0	-	actP, acetate permease	Putative sodium:solute symporter
PSEEN1456	0	CDS	-0.621112	1.61002	0.687076	0.00947812	no	0	0	-	hypothetical protein	Uncharacterized protein
PSEEN1457	0	CDS	-1.11163	0.899581	-0.152676	0.368383	no	0	0	-	hypothetical protein	Uncharacterized protein
PSEEN1458	0	CDS	-1.06992	0.93465	-0.0975021	0.576235	no	0	0	-	hypothetical protein	Uncharacterized protein
PSEEN1459	0	CDS	-0.993564	1.00648	0.00931503	0.980313	no	0	0	-	hypothetical protein	Uncharacterized protein
PSEEN1460	0	CDS	-1.04586	0.956154	-0.0646853	0.78702	no	0	0	-	LuxR family DNA-binding response regulator	Putative DNA-binding response regulator, LuxR family
PSEEN1461	0	CDS	-0.881223	1.13479	0.182421	0.836912	no	0	0	-	sensor protein	Putative sensor protein
PSEEN1462	0	CDS	-1.34632	0.742768	-0.429016	0.676155	no	0	0	-	hypothetical protein	Uncharacterized protein
PSEEN1463	0	CDS	-1.17525	0.85088	-0.232972	0.354956	no	0	0	-	short chain dehydrogenase	Putative oxidoreductase, short chain dehydrogenase/reductase family
PSEEN1464	csrA-3	CDS	-0.935346	1.06912	0.0964287	0.772741	no	0	0	-	csrA-3, carbon storage regulator	Translational regulator CsrA (Carbon storage regulator)
PSEEN1465	0	CDS	-1.04921	0.953102	-0.0692975	0.741561	no	0	0	-	hypothetical protein	UPF0270 protein PSEEN1465
PSEEN1467	0	CDS	-0.807594	1.23825	0.308297	0.703482	no	0	0	-	peptidase M42	Putative peptidase M42
PSEEN1468	0	CDS	-0.789313	1.26693	0.341331	0.684337	no	0	0	-	acetyltransferase	Putative acetyltransferase, GNAT family
PSEEN1469	0	CDS	-0.777771	1.28573	0.362583	0.620408	no	0	0	-	asparagine synthetase AsnB	Putative asparagine synthetase AsnB (EC 6.3.5.4)
PSEEN1470	mnmC	CDS	-1.02561	0.975034	-0.0364754	0.84724	no	0	0	-	mnmC, 5-methylaminomethyl-2-thiouridine methyltransferase	tRNA 5-methylaminomethyl-2-thiouridine biosynthesis bifunctional protein MnmC (tRNA mnm(5)s(2)U biosynthesis bifunctional protein) [Includes: tRNA (mnm(5)s(2)U34)-methyltransferase (EC 2.1.1.61); FAD-dependent cmnm(5)s(2)U34 oxidoreductase (EC 1.5.-.-)]
PSEEN1471	0	CDS	-1.17828	0.848698	-0.236676	0.213931	no	0	0	Q1 - upregulated	hypothetical protein	Uncharacterized protein
PSEEN1473	0	CDS	-0.567126	1.76328	0.818258	0.0656013	no	0	0	-	hypothetical protein	Uncharacterized protein
PSEEN1474	fumC	CDS	-0.93723	1.06697	0.0935246	0.759849	no	0	0	-	fumC, fumarate hydratase	Fumarate hydratase class II (Fumarase C) (EC 4.2.1.2) (Aerobic fumarase) (Iron-independent fumarase)
PSEEN1475	0	CDS	-0.920309	1.08659	0.11981	0.531716	no	0	0	-	hypothetical protein	DUF2059 domain-containing protein
PSEEN1476	0	CDS	-1.05947	0.943871	-0.0833382	0.556985	no	0	0	-	BolA family transcriptional regulator	Putative transcriptional regulator, BolA superfamily
PSEEN1477	trhO	CDS	-1.16857	0.855748	-0.224743	0.00742349	no	0	0	-	hypothetical protein	tRNA uridine(34) hydroxylase (EC 1.14.-.-) (tRNA hydroxylation protein O)
PSEEN1478	0	CDS	-1.24789	0.801355	-0.319486	0.0517057	no	0	0	-	hypothetical protein	DSBA domain-containing protein
PSEEN1479	0	CDS	-1.25392	0.797498	-0.326447	0.00249378	no	0	0	-	ABC transporter ATP-binding protein	Putative ABC transporter, ATP-binding protein (EC 3.6.3.-)
PSEEN1480	0	CDS	-1.03148	0.969479	-0.0447182	0.703482	no	0	0	-	sensory box protein/GGDEF family protein	Putative sensory box protein/GGDEF family protein
PSEEN1481	0	CDS	-1.05916	0.944148	-0.0829144	0.816014	no	0	0	-	hypothetical protein	Uncharacterized protein
PSEEN1482	0	CDS	-1.10356	0.906158	-0.142165	0.607722	no	0	0	-	short chain dehydrogenase	Putative oxidoreductase, short chain dehydrogenase/reductase family
PSEEN1483	0	CDS	-1.03085	0.970074	-0.0438339	0.890113	no	0	0	-	phosphoglycolate phosphatase	Putative phosphoglycolate phosphatase 2 (PGP 2) (EC 3.1.3.18)
PSEEN1484	ubiG	CDS	-1.07195	0.932881	-0.100236	0.760202	no	0	0	-	ubiG, 3-demethylubiquinone-9 3-methyltransferase	Ubiquinone biosynthesis O-methyltransferase (2-polyprenyl-6-hydroxyphenol methylase) (EC 2.1.1.222) (3-demethylubiquinone 3-O-methyltransferase) (EC 2.1.1.64)
PSEEN1485	0	CDS	-1.02637	0.974309	-0.0375482	0.914071	no	0	0	-	N-ethylammeline chlorohydrolase	Putative chlorohydrolase
PSEEN1486	mtnA	CDS	-1.00878	0.991293	-0.0126166	0.964431	no	0	0	-	mtnA, methylthioribose-1-phosphate isomerase	Methylthioribose-1-phosphate isomerase (M1Pi) (MTR-1-P isomerase) (EC 5.3.1.23) (S-methyl-5-thioribose-1-phosphate isomerase)
PSEEN1487	gyrA	CDS	-0.758519	1.31836	0.398743	0.000148246	no	0	0	-	gyrA, DNA gyrase subunit A	DNA gyrase subunit A (EC 5.6.2.2)
PSEEN1488	serC	CDS	-0.606218	1.64957	0.72209	1.06677e-09	no	0	0	-	serC, phosphoserine aminotransferase	Phosphoserine aminotransferase (EC 2.6.1.52) (Phosphohydroxythreonine aminotransferase) (PSAT)
PSEEN1489	pheA	CDS	-0.709109	1.41022	0.495921	6.52586e-08	no	0	0	-	pheA, bifunctional chorismate mutase/prephenate dehydratase PheA	Bifunctional chorismate mutase/prephenate dehydratase (EC 4.2.1.51) (EC 5.4.99.5) (Chorismate mutase) (Chorismate mutase-prephenate dehydratase) (Prephenate dehydratase) (p-protein)
PSEEN1490	aroA	CDS	-0.80469	1.24272	0.313496	0.00290891	no	0	0	-	bifunctional cyclohexadienyl dehydrogenase/ 3-phosphoshikimate 1-carboxyvinyltransferase	3-phosphoshikimate 1-carboxyvinyltransferase (EC 2.5.1.19) (5-enolpyruvylshikimate-3-phosphate synthase) (EPSP synthase) (EPSPS)
PSEEN1491	cmk	CDS	-0.952958	1.04936	0.0695159	0.68156	no	0	0	-	cmk, cytidylate kinase	Cytidylate kinase (CK) (EC 2.7.4.25) (Cytidine monophosphate kinase) (CMP kinase)
PSEEN1492	rpsA	CDS	-1.07336	0.931651	-0.102139	0.675902	no	0	0	-	rpsA, 30S ribosomal protein S1	30S ribosomal protein S1
PSEEN1493	ihfB	CDS	-0.858835	1.16437	0.219547	0.162515	no	0	0	-	ihfB, integration host factor subunit beta	Integration host factor subunit beta (IHF-beta)
PSEEN1495	wzz	CDS	-0.677172	1.47673	0.562407	1.32925e-10	no	0	0	-	wzz, O-antigen chain length regulator protein (Wzz)	O-antigen chain length regulator protein (Wzz)
PSEEN1496	0	CDS	-0.749626	1.334	0.415757	0.0197958	no	0	0	-	hypothetical protein	Uncharacterized protein
PSEEN1497	0	CDS	-0.691019	1.44714	0.533203	0.0259633	no	0	0	-	polysaccharide biosynthesis protein involved O-antigen biosynthesis protein	Putative polysaccharide biosynthesis protein involved O-antigen biosynthesis protein
PSEEN1498	0	CDS	-0.672214	1.48762	0.573006	0.000278864	no	0	0	-	hypothetical protein	Uncharacterized protein
PSEEN1499	0	CDS	-0.707664	1.4131	0.498863	0.00718426	no	0	0	-	glycosyltransferase	Putative glycosyltransferase
PSEEN1500	0	CDS	-0.97716	1.02337	0.033333	0.866948	no	0	0	-	polysaccharide biosynthesis protein; O-antigen biosynthesis protein	UDP-galactose 4-epimerase (EC 5.1.3.2)
PSEEN1501	0	CDS	-0.988344	1.01179	0.0169144	0.946073	no	0	0	-	nucleoside-diphosphate-sugar epimerase WbjC	Putative nucleoside-diphosphate-sugar epimerase WbjC
PSEEN1502	0	CDS	-0.857521	1.16615	0.221756	0.0800266	no	0	0	-	UDP-N-acetylglucosamine 2-epimerase Wbjd	Putative UDP-N-acetylglucosamine 2-epimerase Wbjd (EC 5.1.3.14)
PSEEN1503	0	CDS	-0.922773	1.08369	0.115952	0.544524	no	0	0	-	glycosyltransferase	Putative glycosyltransferase (Group 1)
PSEEN1504	wbpV	CDS	-0.936878	1.06737	0.0940664	0.455719	no	0	0	-	wbpV, UDP-glucose 4-epimerase	UDP-glucose 4-epimerase (EC 5.1.3.2)
PSEEN1505	0	CDS	-1.06867	0.935745	-0.0958122	0.635654	no	0	0	-	glycosyl transferase WbpL	Putative glycosyl transferase WbpL (EC 2.4.-.-)
PSEEN1506	0	CDS	-1.04697	0.955139	-0.0662177	0.710252	no	0	0	-	dTDP-glucose-4,6-dehydratase/UDP-glucose 4-epimerase WbpM	Putative dTDP-glucose-4,6-dehydratase/UDP-glucose 4-epimerase WbpM
PSEEN1508	0	CDS	-0.87209	1.14667	0.197451	0.516106	no	0	0	-	hypothetical protein	Uncharacterized protein
PSEEN1509	0	CDS	-1.07858	0.927142	-0.109137	0.699028	no	0	0	-	hypothetical protein	Uncharacterized protein
PSEEN1510	pyrF	CDS	-0.865265	1.15572	0.208787	0.318888	no	0	0	-	pyrF, orotidine 5'-phosphate decarboxylase	Orotidine 5'-phosphate decarboxylase (EC 4.1.1.23) (OMP decarboxylase) (OMPDCase) (OMPdecase)
PSEEN1511	0	CDS	-0.968578	1.03244	0.0460601	0.826059	no	0	0	Q1 - upregulated	zinc-containing alcohol dehydrogenase	Putative zinc-containing alcohol dehydrogenase
PSEEN1512	0	CDS	-1.07963	0.926242	-0.110539	0.544884	no	0	0	-	short chain dehydrogenase	Putative oxidoreductase, short chain dehydrogenase/reductase family
PSEEN1513	0	CDS	-1.10307	0.906559	-0.141527	0.470331	no	0	0	-	hypothetical protein	Uncharacterized protein
PSEEN1514	0	CDS	-1.09257	0.915277	-0.127719	0.539502	no	0	0	-	MFS transporter	Putative MFS transporter
PSEEN1516	0	CDS	-1.195	0.836822	-0.257007	0.0138378	no	0	0	-	GntR family transcriptional regulator	Putative transcriptional regulator, GntR family
PSEEN1517	0	CDS	-1.13288	0.882709	-0.17999	0.188194	no	0	0	-	methyl-accepting chemotaxis transducer	Putative methyl-accepting chemotaxis transducer
PSEEN1518	0	CDS	-0.918841	1.08833	0.122113	0.689544	no	0	0	-	MFS family benzoate membrane transporter	Putative benzoate membrane transport protein (MFS superfamily)
PSEEN1519	0	CDS	-1.09544	0.912879	-0.131504	0.800976	no	0	0	-	glutathione S-transferase	Putative glutathione S-transferase (EC 2.5.1.18)
PSEEN1520	0	CDS	-0.928289	1.07725	0.107354	0.734543	no	0	0	-	hypothetical protein	Glutaredoxin domain-containing protein
PSEEN1521	folE2	CDS	-1.00131	0.998687	-0.00189538	0.995688	no	0	0	-	folE, GTP cyclohydrolase I	GTP cyclohydrolase 1 (EC 3.5.4.16) (GTP cyclohydrolase I) (GTP-CH-I)
PSEEN1522	0	CDS	-0.872378	1.14629	0.196975	0.25486	no	0	0	-	hypothetical protein	Smr domain-containing protein
PSEEN1523	0	CDS	-0.993558	1.00648	0.00932366	0.968842	no	0	0	-	hypothetical protein	Uncharacterized protein
PSEEN1524	0	CDS	-1.32588	0.754213	-0.406955	0.0677786	no	0	0	-	isochorismatase	Putative isochorismatase (EC 3.3.2.1)
PSEEN1525	prmB	CDS	-2.50474	0.399242	-1.32466	1.11689e-13	yes	0	-1	-	prmB, N5-glutamine S-adenosyl-L-methionine-dependent methyltransferase	50S ribosomal protein L3 glutamine methyltransferase (L3 MTase) (EC 2.1.1.298) (N5-glutamine methyltransferase PrmB)
PSEEN1526	0	CDS	-1.34991	0.74079	-0.432864	0.000961913	no	0	0	-	hypothetical protein	Uncharacterized protein
PSEEN1527	0	CDS	-0.952274	1.05012	0.0705511	0.895772	no	0	0	-	alpha/beta fold family hydrolase	Putative hydrolase, alpha/beta fold family
PSEEN1529	aroC	CDS	-0.86001	1.16278	0.217575	0.0133951	no	0	0	-	aroC, chorismate synthase	Chorismate synthase (CS) (EC 4.2.3.5) (5-enolpyruvylshikimate-3-phosphate phospholyase)
PSEEN1530	0	CDS	-1.02988	0.970983	-0.0424825	0.871587	no	0	0	-	major facilitator transporter	Putative transporter, MFS family
PSEEN1531	0	CDS	-0.802565	1.24601	0.31731	0.589693	no	0	0	-	oxidase	Putative oxidase
PSEEN1532	0	CDS	-0.748606	1.33582	0.417721	0.416027	no	0	0	-	hypothetical protein	Uncharacterized protein
PSEEN1535	0	CDS	-0.914991	1.09291	0.128171	0.841593	no	0	0	-	hypothetical protein	ANK_REP_REGION domain-containing protein
PSEEN1536	0	CDS	-0.832168	1.20168	0.265054	0.316361	no	0	0	-	hypothetical protein	Uncharacterized protein
PSEEN1537	0	CDS	-1.14062	0.876717	-0.189817	0.623646	no	0	0	-	divalent heavy-metal cations transporter	Putative divalent heavy-metal cations transporter (ZIP family)
PSEEN1538	0	CDS	-1.14565	0.872868	-0.196165	0.134763	no	0	0	-	hypothetical protein	PLDc_N domain-containing protein
PSEEN1540	0	CDS	-1.06858	0.935822	-0.0956942	0.464561	no	0	0	-	membrane sulfatase	Putative membrane sulfatase
PSEEN1541	0	CDS	-0.766413	1.30478	0.383805	0.561384	no	0	0	-	hypothetical protein	Uncharacterized protein
PSEEN1542	0	CDS	-1.36894	0.730492	-0.45306	0.00147891	no	0	0	-	hypothetical protein	RraB domain-containing protein
PSEEN1543	0	CDS	-1.47745	0.67684	-0.563113	0.000985319	no	0	0	-	cytochrome c	Putative cytochrome c
PSEEN1544	0	CDS	-1.23782	0.807869	-0.307807	0.255277	no	0	0	-	amidotransferase	Putative glutamine amidotransferase, class I (EC 6.3.5.2)
PSEEN1545	0	CDS	-1.12522	0.888716	-0.170206	0.524489	no	0	0	-	Mg2+/Co2+ transporter	Putative magnesium/cobalt transporter, MIT family
PSEEN1546	0	CDS	-0.989161	1.01096	0.0157222	0.961813	no	0	0	-	1-acyl-sn-glycerol-3-phosphate acyltransferase	1-acyl-sn-glycerol-3-phosphate acyltransferase (EC 2.3.1.51)
PSEEN1547	0	CDS	-1.08681	0.920125	-0.120098	0.750373	no	0	0	-	enoyl-CoA hydratase	Putative enoyl-CoA hydratase/isomerase (EC 4.2.1.-)
PSEEN1548	0	CDS	-1.12262	0.890774	-0.166868	0.10848	no	0	0	-	TonB-dependent ferric siderophore receptor	Putative TonB-dependent ferric siderophore receptor
PSEEN1549	0	CDS	-1.07915	0.926654	-0.109897	0.83566	no	0	0	-	hypothetical protein	Uncharacterized protein
PSEEN1550	aprA	CDS	-0.470019	2.12758	1.08921	0.000842743	yes	1	0	Q1 - upregulated	aprA, alkaline metalloprotease AprA	Metalloprotease AprA (EC 3.4.24.-)
PSEEN1551	aprI	CDS	-0.906558	1.10307	0.141528	0.753824	no	0	0	Q1 - upregulated	aprI, inhibitor of protease aprA	Inhibitor of protease aprA
PSEEN1552	aprD	CDS	-0.727367	1.37482	0.459244	0.231349	no	0	0	-	aprD, alkaline protease (AprA) secretion protein AprD	Alkaline protease (AprA) secretion protein aprD (EC 3.6.3.-)
PSEEN1553	aprE	CDS	-0.802954	1.2454	0.316611	0.398305	no	0	0	-	aprE, alkaline protease (AprA) secretion protein AprE	Membrane fusion protein (MFP) family protein
PSEEN1554	aprF	CDS	-0.901504	1.10926	0.149595	0.680235	no	0	0	-	aprF, alkaline protease AprA	Alkaline protease (AprA) secretion protein aprF
PSEEN1555	0	CDS	-1.39095	0.718934	-0.476069	0.00141529	no	0	0	-	major facilitator transporter	Putative transport protein (MFS superfamily)
PSEEN1556	0	CDS	-1.32074	0.75715	-0.401349	0.0918338	no	0	0	-	LysR family transcriptional regulator	Putative transcriptional regulator, LysR family
PSEEN1557	0	CDS	-3.00863	0.332377	-1.58911	0.0239936	yes	0	-1	-	fabG, 3-ketoacyl-ACP reductase	Putative oxidoreductase, short-chain dehydrogenase/reductase family
PSEEN1558	0	CDS	-1.03559	0.965633	-0.0504524	0.890306	no	0	0	-	LysR family transcriptional regulator	Putative transcriptional regulator, LysR family
PSEEN1559	0	CDS	-1.18757	0.842057	-0.248011	0.517297	no	0	0	-	hypothetical protein	GreA_GreB domain-containing protein
PSEEN1560	0	CDS	-0.92449	1.08168	0.113271	0.661119	no	0	0	-	hypothetical protein	Uncharacterized protein
PSEEN1561	0	CDS	-1.00299	0.997021	-0.00430481	0.982363	no	0	0	-	hypothetical protein	Uncharacterized protein
PSEEN1562	efp	CDS	-1.05621	0.946779	-0.0789003	0.771912	no	0	0	-	efp, elongation factor P	Elongation factor P (EF-P)
PSEEN1563	ohr	CDS	-1.14402	0.874114	-0.194106	0.425628	no	0	0	Q3	ohr, organic hydroperoxide resistance protein	Organic hydroperoxide resistance protein
PSEEN1564	0	CDS	-0.814906	1.22714	0.295295	0.539729	no	0	0	-	MarR family transcriptional regulator	Putative transcriptional regulator (MarR family)
PSEEN1565	0	CDS	-0.951151	1.05136	0.072253	0.783604	no	0	0	-	LysR family transcriptional regulator	Putative transcriptional regulator, LysR family
PSEEN1566	0	CDS	-1.16695	0.856932	-0.222747	0.374581	no	0	0	-	hypothetical protein	Probable membrane transporter protein
PSEEN1567	0	CDS	-1.36011	0.735234	-0.443725	0.0880482	no	0	0	-	LysR family transcriptional regulator	Putative transcriptional regulator, LysR family
PSEEN1568	0	CDS	-2.27385	0.439783	-1.18514	0.0127894	yes	0	-1	-	hypothetical protein	Uncharacterized protein
PSEEN1569	0	CDS	-1.80249	0.554788	-0.849991	0.00187835	no	0	0	-	hypothetical protein	Uncharacterized protein
PSEEN1570	0	CDS	-1.14046	0.876838	-0.189617	0.208992	no	0	0	-	phospho-2-dehydro-3-deoxyheptonate aldolase	Phospho-2-dehydro-3-deoxyheptonate aldolase (EC 2.5.1.54)
PSEEN1571	0	CDS	-1.20299	0.831264	-0.266621	0.12246	no	0	0	-	hypothetical protein	Uncharacterized protein
PSEEN1572	deaD	CDS	-0.922614	1.08388	0.116201	0.804898	no	0	0	-	DEAD/DEAH box helicase	ATP-dependent RNA helicase DeaD (EC 3.6.4.13) (Cold-shock DEAD box protein A)
PSEEN1573	#N/A	pseudogene	-0.951907	1.05052	0.0711075	0.816534	no	0	0	-	NA	#N/A
PSEEN1574	#N/A	pseudogene	-0.651535	1.53484	0.618085	0.31213	no	0	0	-	NA	#N/A
PSEEN1576	0	CDS	-1.63752	0.610679	-0.711515	0.284776	no	0	0	-	lipoprotein	Putative lipoprotein
PSEEN1577	0	CDS	-0.946478	1.05655	0.0793596	0.917218	no	0	0	-	lipoprotein	Putative lipoprotein
PSEEN1578	0	CDS	-0.739371	1.3525	0.435629	0.154919	no	0	0	-	hypothetical protein	Uncharacterized protein
PSEEN1579	0	CDS	-1.23984	0.806555	-0.310155	0.214249	no	0	0	-	hypothetical protein	Phage_base_V domain-containing protein
PSEEN1580	0	CDS	-1.51523	0.659966	-0.599536	0.0304158	no	0	0	-	aromatic ring-opening dioxygenase	Putative aromatic ring-opening dioxygenase
PSEEN1581	tpm	CDS	-0.879538	1.13696	0.185183	0.389657	no	0	0	-	tpm, thiopurine S-methyltransferase	Thiopurine S-methyltransferase (EC 2.1.1.67) (Thiopurine methyltransferase)
PSEEN1582	htpX	CDS	-1.01591	0.984341	-0.0227698	0.944659	no	0	0	-	htpX, heat shock protein HtpX	Protease HtpX (EC 3.4.24.-) (Heat shock protein HtpX)
PSEEN1583	0	CDS	-0.912948	1.09535	0.131395	0.0944732	no	0	0	-	aminotransferase AlaT	Putative aminotransferase (EC 2.6.1.-)
PSEEN1584	msrB	CDS	-1.14483	0.873492	-0.195134	0.515753	no	0	0	-	msrB, methionine sulfoxide reductase B	Peptide methionine sulfoxide reductase MsrB (EC 1.8.4.12) (Peptide-methionine (R)-S-oxide reductase)
PSEEN1585	0	CDS	-1.01573	0.984514	-0.0225157	0.929989	no	0	0	-	glutathione peroxidase	Glutathione peroxidase
PSEEN1586	0	CDS	-0.963191	1.03822	0.0541057	0.716596	no	0	0	-	sensor histidine kinase/response regulator	Histidine kinase (EC 2.7.13.3)
PSEEN1587	0	CDS	-0.98159	1.01876	0.0268076	0.918771	no	0	0	-	hypothetical protein	DUF815 domain-containing protein
PSEEN1588	0	CDS	-1.11924	0.893465	-0.162517	0.360723	no	0	0	-	hypothetical protein	GAF domain-containing protein
PSEEN1589	0	CDS	-1.15253	0.867656	-0.204805	0.276603	no	0	0	-	hypothetical protein	Uncharacterized protein
PSEEN1591	0	CDS	-0.916493	1.09112	0.125805	0.801057	no	0	0	-	hypothetical protein	Uncharacterized protein
PSEEN1593	0	CDS	-1.11091	0.900162	-0.151743	0.808943	no	0	0	-	hypothetical protein	Uncharacterized protein
PSEEN1594	0	CDS	-0.77386	1.29222	0.369855	0.249981	no	0	0	-	fadE, acyl-CoA dehydrogenase	Acyl-coenzyme A dehydrogenase (EC 1.3.8.7) (EC 1.3.8.8)
PSEEN1595	0	CDS	-1.13924	0.877779	-0.18807	0.719005	no	0	0	-	glutathione S-transferase	Putative glutathione S-transferase (EC 2.5.1.18)
PSEEN1596	0	CDS	-1.13921	0.877802	-0.188032	0.629799	no	0	0	-	ABC transporter ATP-binding protein	Putative ABC transporter, ATP-binding protein (EC 3.6.3.-)
PSEEN1597	0	CDS	-1.04494	0.956993	-0.06342	0.862614	no	0	0	-	ABC transporter permease	Transport permease protein
PSEEN1598	0	CDS	-0.911146	1.09752	0.134245	0.237428	no	0	0	-	hypothetical protein	DUF2062 domain-containing protein
PSEEN1599	#N/A	pseudogene	-0.783694	1.27601	0.351637	0.343531	no	0	0	-	NA	#N/A
PSEEN1600	#N/A	pseudogene	-1.10637	0.903853	-0.14584	0.570575	no	0	0	-	NA	#N/A
PSEEN1601	0	CDS	-0.739557	1.35216	0.435266	0.212515	no	0	0	-	transporter, MotA/TolQ/ExbB proton channel family protein	Putative transporter, MotA/TolQ/ExbB proton channel family protein
PSEEN1602	0	CDS	-0.706294	1.41584	0.501659	0.168776	no	0	0	-	biopolymer ExbD/TolR family transporter	Putative biopolymer transport protein ExbD/TolR family
PSEEN1603	lpxK	CDS	-0.891123	1.12218	0.166304	0.55549	no	0	0	-	lpxK, tetraacyldisaccharide 4'-kinase	Tetraacyldisaccharide 4'-kinase (EC 2.7.1.130) (Lipid A 4'-kinase)
PSEEN1604	0	CDS	-1.38063	0.724305	-0.46533	0.0555334	no	0	0	Q4 - downregulated	hypothetical protein	UPF0434 protein PSEEN1604
PSEEN1605	kdsB	CDS	-1.16082	0.861461	-0.215142	0.102191	no	0	0	-	kdsB, 3-deoxy-manno-octulosonate cytidylyltransferase	3-deoxy-manno-octulosonate cytidylyltransferase (EC 2.7.7.38) (CMP-2-keto-3-deoxyoctulosonic acid synthase) (CKS) (CMP-KDO synthase)
PSEEN1606	0	CDS	-0.941288	1.06237	0.0872923	0.739747	no	0	0	-	low molecular weight phosphotyrosine protein phosphatase	Protein-tyrosine-phosphatase (EC 3.1.3.48)
PSEEN1607	murB	CDS	-1.12417	0.889545	-0.16886	0.340181	no	0	0	-	murB, UDP-N-acetylenolpyruvoylglucosamine reductase	UDP-N-acetylenolpyruvoylglucosamine reductase (EC 1.3.1.98) (UDP-N-acetylmuramate dehydrogenase)
PSEEN1608	rne	CDS	-1.14737	0.871557	-0.198334	0.33727	no	0	0	-	ribonuclease E Rne	Ribonuclease E (RNase E) (EC 3.1.26.12)
PSEEN1609	rluC	CDS	-1.15618	0.864917	-0.209367	0.468251	no	0	0	-	rluC, 23S rRNA pseudouridylate synthase	Pseudouridine synthase (EC 5.4.99.-)
PSEEN1610	0	CDS	-1.13689	0.879595	-0.185088	0.332946	no	0	0	-	HAD superfamily hydrolase	Putative hydrolase, haloacid dehalogenase-like family
PSEEN1611	0	CDS	-1.09435	0.913782	-0.130078	0.366673	no	0	0	-	peptidase SppA	Putative peptidase SppA (EC 3.4.-.-)
PSEEN1612	0	CDS	-1.0825	0.923787	-0.114368	0.633214	no	0	0	-	Maf-like protein	7-methyl-GTP pyrophosphatase (m(7)GTP pyrophosphatase) (EC 3.6.1.-)
PSEEN1614	0	CDS	-0.921813	1.08482	0.117454	0.68156	no	0	0	-	hypothetical protein	23S rRNA accumulation protein YceD (Large ribosomal RNA subunit accumulation protein YceD)
PSEEN1615	rpmF	CDS	-0.722512	1.38406	0.468907	0.000675411	no	0	0	Q4 - downregulated	rpmF, 50S ribosomal protein L32	50S ribosomal protein L32
PSEEN1616	plsX	CDS	-1.07882	0.926936	-0.109458	0.586628	no	0	0	-	plsX, putative glycerol-3-phosphate acyltransferase PlsX	Phosphate acyltransferase (EC 2.3.1.274) (Acyl-ACP phosphotransacylase) (Acyl-[acyl-carrier-protein]--phosphate acyltransferase) (Phosphate-acyl-ACP acyltransferase)
PSEEN1617	fabD	CDS	-1.24777	0.801427	-0.319357	0.366673	no	0	0	-	fabD, malonyl-CoA-[acyl-carrier-protein] transacylase	Malonyl CoA-acyl carrier protein transacylase (EC 2.3.1.39)
PSEEN1618	fabG	CDS	-1.08751	0.919535	-0.121024	0.735307	no	0	0	-	fabG, 3-ketoacyl-ACP reductase	3-oxoacyl-[acyl-carrier-protein] reductase (EC 1.1.1.100)
PSEEN1620	acpP	CDS	-0.981465	1.01889	0.0269913	0.938908	no	0	0	-	acpP, acyl carrier protein	Acyl carrier protein (ACP)
PSEEN1621	fabF	CDS	-0.771793	1.29568	0.373715	0.0813304	no	0	0	-	fabF, 3-oxoacyl-(acyl carrier protein) synthase II	3-oxoacyl-[acyl-carrier-protein] synthase 2 (EC 2.3.1.179)
PSEEN1622	0	CDS	-0.815384	1.22642	0.294448	0.418565	no	0	0	-	4-amino-4-deoxychorismate lyase	Putative 4-amino-4-deoxychorismate lyase PabC (EC 4.1.3.38)
PSEEN1623	mltG	CDS	-0.878636	1.13813	0.186663	0.556857	no	0	0	-	hypothetical protein	Endolytic murein transglycosylase (EC 4.2.2.-) (Peptidoglycan polymerization terminase)
PSEEN1624	tmk	CDS	-0.890655	1.12277	0.167061	0.277839	no	0	0	-	tmk, thymidylate kinase	Thymidylate kinase (EC 2.7.4.9) (dTMP kinase)
PSEEN1625	holB	CDS	-0.896658	1.11525	0.157371	0.274044	no	0	0	-	holB, DNA polymerase III subunit delta'	DNA polymerase III subunit delta' (EC 2.7.7.7)
PSEEN1627	0	CDS	-1.03096	0.969969	-0.0439897	0.798576	no	0	0	-	TatD family deoxyribonuclease	Putative Deoxyribonuclease, TatD family
PSEEN1628	0	CDS	-0.970994	1.02987	0.0424655	0.70261	no	0	0	-	hypothetical protein	Aminotran_5 domain-containing protein
PSEEN1629	0	CDS	-0.91578	1.09197	0.126927	0.777891	no	0	0	-	TetR family transcriptional regulator	Putative transcriptional regulator, TetR family
PSEEN1630	0	CDS	-1.07909	0.926704	-0.10982	0.569371	no	0	0	-	molybdenum cofactor biosynthesis protein A	Putative molybdenum cofactor biosynthesis protein A
PSEEN1631	0	CDS	-0.874812	1.1431	0.192955	0.501309	no	0	0	-	lipoprotein	Putative lipoprotein
PSEEN1632	0	CDS	-1.33032	0.751699	-0.411773	0.0259249	no	0	0	-	hypothetical protein	Uncharacterized protein
PSEEN1633	0	CDS	-1.13691	0.879574	-0.185123	0.371518	no	0	0	-	hypothetical protein	Cupin_2 domain-containing protein
PSEEN1634	0	CDS	-0.389672	2.56626	1.35967	7.02196e-07	yes	1	0	Q1 - upregulated	hypothetical protein	CMP/dCMP-type deaminase domain-containing protein
PSEEN1635	tyrB	CDS	-1.01169	0.988448	-0.0167635	0.911963	no	0	0	-	tyrB, aromatic amino acid aminotransferase	Aminotransferase (EC 2.6.1.-)
PSEEN1636	uvrB	CDS	-0.943374	1.06003	0.0840988	0.618947	no	0	0	-	uvrB, excinuclease ABC subunit B	UvrABC system protein B (Protein UvrB) (Excinuclease ABC subunit B)
PSEEN1637	0	CDS	-1.08953	0.917829	-0.123703	0.633214	no	0	0	-	EmrB/QacA family drug resistance transporter	Putative drug resistance transporter, EmrB/QacA family
PSEEN1638	0	CDS	-0.882003	1.13378	0.181145	0.61324	no	0	0	-	HlyD family secretion protein	Putative HlyD family secretion protein
PSEEN1639	gltX	CDS	-1.08898	0.918294	-0.122973	0.659915	no	0	0	-	gltX, glutamyl-tRNA synthetase	Glutamate--tRNA ligase (EC 6.1.1.17) (Glutamyl-tRNA synthetase) (GluRS)
PSEEN1643	0	CDS	-0.977489	1.02303	0.0328472	0.893769	no	0	0	-	TetR family transcriptional regulator	Putative transcriptional regulator, TetR family
PSEEN1644	0	CDS	-1.12973	0.885168	-0.175977	0.403042	no	0	0	-	hydrolase	Putative hydrolase
PSEEN1645	0	CDS	-1.1695	0.855067	-0.225891	0.45085	no	0	0	-	hypothetical protein	Uncharacterized protein
PSEEN1646	dusC	CDS	-1.24268	0.804713	-0.313454	0.146258	no	0	0	-	tRNA-dihydrouridine synthase C	tRNA-dihydrouridine(16) synthase (EC 1.3.1.-) (U16-specific dihydrouridine synthase) (U16-specific Dus) (tRNA-dihydrouridine synthase C)
PSEEN1647	0	CDS	-0.843311	1.1858	0.245863	0.258097	no	0	0	-	small heat-shock protein IbpA	Putative small heat-shock protein IbpA
PSEEN1648	0	CDS	-0.885382	1.12946	0.175628	0.25715	no	0	0	-	sensory box protein	Putative sensory box/GGDEF domain/EAL domain protein
PSEEN1649	0	CDS	-0.960781	1.04082	0.0577202	0.789606	no	0	0	-	LysR family transcriptional regulator	Putative transcriptional regulator, LysR family
PSEEN1650	leuC	CDS	-1.17131	0.853748	-0.228118	0.0367758	no	0	0	-	leuC, isopropylmalate isomerase large subunit	3-isopropylmalate dehydratase large subunit (EC 4.2.1.33) (Alpha-IPM isomerase) (IPMI) (Isopropylmalate isomerase)
PSEEN1651	leuD	CDS	-0.980442	1.01995	0.0284964	0.906743	no	0	0	-	leuD, isopropylmalate isomerase small subunit	3-isopropylmalate dehydratase small subunit (EC 4.2.1.33) (Alpha-IPM isomerase) (IPMI) (Isopropylmalate isomerase)
PSEEN1652	leuB	CDS	-1.02074	0.979677	-0.0296216	0.873657	no	0	0	-	leuB, 3-isopropylmalate dehydrogenase	3-isopropylmalate dehydrogenase (EC 1.1.1.85) (3-IPM-DH) (Beta-IPM dehydrogenase) (IMDH)
PSEEN1653	asd	CDS	-1.14011	0.877111	-0.189168	0.448045	no	0	0	-	asd, aspartate-semialdehyde dehydrogenase	Aspartate-semialdehyde dehydrogenase (ASA dehydrogenase) (ASADH) (EC 1.2.1.11) (Aspartate-beta-semialdehyde dehydrogenase)
PSEEN1655	0	CDS	-1.12249	0.890877	-0.166702	0.661254	no	0	0	-	hypothetical protein	CENP-V/GFA domain-containing protein
PSEEN1656	0	CDS	-1.14801	0.871072	-0.199135	0.559548	no	0	0	-	FKBP-type peptidyl-prolyl cis-trans isomerase	Peptidyl-prolyl cis-trans isomerase (EC 5.2.1.8)
PSEEN1657	0	CDS	-0.818314	1.22202	0.289273	0.514779	no	0	0	-	hypothetical protein	Uncharacterized protein
PSEEN1658	0	CDS	-1.17734	0.849371	-0.235533	0.0352593	no	0	0	-	D-amino acid dehydrogenase small subunit	Putative D-amino acid dehydrogenase, small subunit (EC 1.4.99.1)
PSEEN1659	0	CDS	-1.2121	0.825012	-0.277513	0.206256	no	0	0	-	hydantoin racemase	Putative hydantoin racemase
PSEEN1660	0	CDS	-1.03493	0.966253	-0.0495278	0.863814	no	0	0	-	NCS1 nucleoside transporter	Putative transporter, NCS1 nucleoside transporter family
PSEEN1662	0	CDS	-0.973565	1.02715	0.0386501	0.914804	no	0	0	-	AsnC family transcriptional regulator	Putative transcriptional regulator, AsnC family
PSEEN1663	0	CDS	-1.27286	0.785631	-0.348076	0.00129565	no	0	0	-	hypothetical protein	Uncharacterized protein
PSEEN1664	0	CDS	-1.06851	0.935882	-0.095602	0.616956	no	0	0	-	hypothetical protein	Methyltrans_SAM domain-containing protein
PSEEN1665	sbp	CDS	-0.946325	1.05672	0.0795917	0.68147	no	0	0	-	sbp, periplasmic thiosulfate-binding protein	Periplasmic thiosulfate-binding protein
PSEEN1666	0	CDS	-0.932322	1.07259	0.1011	0.675902	no	0	0	-	cation transporter, voltage-gated ion channel cation transporter	Putative cation transporter, VIC family
PSEEN1667	0	CDS	-1.02968	0.971175	-0.0421969	0.914566	no	0	0	-	transporter	Putative transporter
PSEEN1668	pykF	CDS	-1.06034	0.943095	-0.0845243	0.712759	no	0	0	-	pykF, pyruvate kinase	Pyruvate kinase (EC 2.7.1.40)
PSEEN1669	0	CDS	-1.13799	0.87874	-0.186491	0.399171	no	0	0	-	hydroxypyruvate reductase	Putative hydroxypyruvate reductase (EC 1.1.1.81)
PSEEN1670	glxR	CDS	-1.23628	0.80888	-0.306003	0.284	no	0	0	-	glxR, tartronic semialdehyde reductase	Tartronic semialdehyde reductase (EC 1.1.1.60)
PSEEN1671	hyi	CDS	-1.30027	0.769072	-0.378809	0.219018	no	0	0	-	hyi, hydroxypyruvate isomerase	Hydroxypyruvate isomerase (EC 5.3.1.22)
PSEEN1672	gcl	CDS	-1.26524	0.790363	-0.339412	0.00970258	no	0	0	-	gcl, glyoxylate carboligase	Glyoxylate carboligase (EC 4.1.1.47)
PSEEN1674	0	CDS	-1.04231	0.959412	-0.0597782	0.866948	no	0	0	-	hypothetical protein	Uncharacterized protein
PSEEN1675	0	CDS	-0.784325	1.27498	0.350477	0.0697171	no	0	0	-	TetR family transcriptional regulator	Putative transcriptional regulator, TetR family
PSEEN1676	0	CDS	-1.05709	0.945995	-0.080096	0.774301	no	0	0	-	hypothetical protein	Uncharacterized protein
PSEEN1677	0	CDS	-0.294979	3.39008	1.76132	5.13934e-17	yes	1	0	-	sulfatase	Putative sulfatase
PSEEN1678	0	CDS	-0.128629	7.7743	2.95871	2.74449e-43	yes	1	0	-	hypothetical protein	Uncharacterized protein
PSEEN1679	0	CDS	-0.418648	2.38864	1.25619	2.98571e-19	yes	1	0	-	hypothetical protein	Uncharacterized protein
PSEEN1680	0	CDS	-0.637603	1.56837	0.649269	0.0143765	no	0	0	-	hypothetical protein	Uncharacterized protein
PSEEN1681	0	CDS	-1.07859	0.92714	-0.109141	0.587227	no	0	0	-	xanthine/uracil permease	Putative Xanthine/uracil permease
PSEEN1682	0	CDS	-1.04998	0.952399	-0.0703615	0.722978	no	0	0	-	hypothetical protein	Urate_ox_N domain-containing protein
PSEEN1683	allA	CDS	-0.803631	1.24435	0.315395	0.160736	no	0	0	-	allA, ureidoglycolate hydrolase	Ureidoglycolate lyase (EC 4.3.2.3) (Ureidoglycolatase)
PSEEN1684	0	CDS	-1.0031	0.99691	-0.00446436	0.988937	no	0	0	-	hypothetical protein	2-oxo-4-hydroxy-4-carboxy-5-ureidoimidazoline decarboxylase (EC 4.1.1.97)
PSEEN1685	0	CDS	-1.12139	0.891747	-0.165294	0.38972	no	0	0	-	polysaccharide deacetylase	Putative polysaccharide deacetylase
PSEEN1686	0	CDS	-1.12113	0.891955	-0.164958	0.628567	no	0	0	-	transthyretin	5-hydroxyisourate hydrolase (HIU hydrolase) (HIUHase) (EC 3.5.2.17)
PSEEN1687	0	CDS	-1.14139	0.876127	-0.190789	0.284	no	0	0	-	aspartate-semialdehyde dehydrogenase	Putative aspartate semialdehyde deshydrogenase (EC 1.2.1.11)
PSEEN1688	0	CDS	-1.20052	0.832973	-0.263658	0.00274354	no	0	0	Q1 - upregulated	hypothetical protein	LysM domain-containing protein
PSEEN1689	truA	CDS	-0.966129	1.03506	0.0497116	0.81821	no	0	0	-	truA, tRNA pseudouridine synthase A	tRNA pseudouridine synthase A (EC 5.4.99.12) (tRNA pseudouridine(38-40) synthase) (tRNA pseudouridylate synthase I) (tRNA-uridine isomerase I)
PSEEN1690	trpF	CDS	-1.07617	0.929224	-0.105902	0.651761	no	0	0	-	trpF, N-(5'-phosphoribosyl)anthranilate isomerase	N-(5'-phosphoribosyl)anthranilate isomerase (PRAI) (EC 5.3.1.24)
PSEEN1691	accD	CDS	-0.84868	1.1783	0.236707	0.0958685	no	0	0	Q1 - upregulated	accD, acetyl-CoA carboxylase subunit beta	Acetyl-coenzyme A carboxylase carboxyl transferase subunit beta (ACCase subunit beta) (Acetyl-CoA carboxylase carboxyltransferase subunit beta) (EC 2.1.3.15)
PSEEN1692	folC	CDS	-1.05896	0.944324	-0.0826461	0.644539	no	0	0	-	folC, folylpolyglutamate synthase	Dihydrofolate synthase/folylpolyglutamate synthase (EC 6.3.2.12) (Folylpoly-gamma-glutamate synthetase-dihydrofolate synthetase) (Folylpolyglutamate synthetase)
PSEEN1693	0	CDS	-1.02716	0.973559	-0.0386598	0.857912	no	0	0	Q1 - upregulated	hypothetical protein	SPOR domain-containing protein
PSEEN1694	0	CDS	-0.898706	1.11271	0.154079	0.350418	no	0	0	-	bacteriocin production protein CvpA	Putative bacteriocin production protein CvpA
PSEEN1695	purF	CDS	-0.876735	1.1406	0.189787	0.185279	no	0	0	-	purF, amidophosphoribosyltransferase	Amidophosphoribosyltransferase (ATase) (EC 2.4.2.14) (Glutamine phosphoribosylpyrophosphate amidotransferase) (GPATase)
PSEEN1696	metZ	CDS	-0.911334	1.09729	0.133948	0.350413	no	0	0	-	metZ, O-succinylhomoserine sulfhydrylase	O-succinylhomoserine sulfhydrylase (OSH sulfhydrylase) (OSHS sulfhydrylase) (EC 2.5.1.-)
PSEEN1697	0	CDS	-1.06758	0.936701	-0.094339	0.643627	no	0	0	-	oxidoreductase	Putative oxidoreductase, short chain dehydrogenase/reductase family
PSEEN1699	0	CDS	-0.784814	1.27419	0.349577	0.0305933	no	0	0	-	hypothetical protein	Uncharacterized protein
PSEEN1700	0	CDS	-1.05532	0.947577	-0.0776842	0.462398	no	0	0	-	hypothetical protein	Uncharacterized protein
PSEEN1701	0	CDS	-0.872088	1.14667	0.197455	0.376101	no	0	0	-	AraC family transcriptional regulator	Putative transcriptional regulator, AraC family
PSEEN1702	0	CDS	-0.915711	1.09205	0.127035	0.578509	no	0	0	-	hypothetical protein	CN hydrolase domain-containing protein
PSEEN1703	fadH	CDS	-1.20734	0.82827	-0.271827	0.0423802	no	0	0	-	fadH, 2,4-dienoyl-CoA reductase	2,4-dienoyl-CoA reductase (EC 1.3.1.34)
PSEEN1704	0	CDS	-1.2311	0.812282	-0.299947	0.131778	no	0	0	-	1-aminocyclopropane-1-carboxylate deaminase	Putative 1-aminocyclopropane-1-carboxylate deaminase (EC 3.5.99.7)
PSEEN1705	0	CDS	-1.0599	0.943482	-0.0839328	0.669772	no	0	0	-	cytochrome b(561)	Putative cytochrome b(561)
PSEEN1706	0	CDS	-1.25732	0.795345	-0.330348	0.0791255	no	0	0	Q1 - upregulated	hypothetical protein	Uncharacterized protein
PSEEN1707	0	CDS	-1.30148	0.768355	-0.380155	0.00327159	no	0	0	-	hypothetical protein	Uncharacterized protein
PSEEN1708	nadK	CDS	-1.13883	0.878094	-0.187553	0.650874	no	0	0	-	ppnK, inorganic polyphosphate/ATP-NAD kinase	NAD kinase (EC 2.7.1.23) (ATP-dependent NAD kinase)
PSEEN1709	0	CDS	-1.22144	0.818708	-0.288579	0.249939	no	0	0	-	serine/threonine protein phosphatase	Putative serine/threonine protein phosphatase
PSEEN1710	0	CDS	-1.15125	0.868624	-0.203195	0.633214	no	0	0	-	hypothetical protein	Rhomboid domain-containing protein
PSEEN1711	0	CDS	-1.01751	0.982791	-0.0250433	0.922394	no	0	0	-	hypothetical protein	Uncharacterized protein
PSEEN1712	0	CDS	-1.08039	0.92559	-0.111555	0.59059	no	0	0	-	hypothetical protein	Uncharacterized protein
PSEEN1713	pepN	CDS	-1.03997	0.961568	-0.0565392	0.829689	no	0	0	-	pepN, aminopeptidase N	Aminopeptidase N (EC 3.4.11.2)
PSEEN1714	0	CDS	-1.13361	0.882136	-0.180927	0.304296	no	0	0	-	hypothetical protein	PSII_BNR domain-containing protein
PSEEN1715	0	CDS	-1.15188	0.868145	-0.203992	0.300885	no	0	0	-	hypothetical protein	SSD domain-containing protein
PSEEN1716	0	CDS	-1.07413	0.93099	-0.103162	0.768105	no	0	0	-	hypothetical protein	Uncharacterized protein
PSEEN1717	0	CDS	-1.258	0.794911	-0.331134	0.020916	no	0	0	-	hypothetical protein	Uncharacterized protein
PSEEN1719	0	CDS	-1.24418	0.803745	-0.31519	0.0659411	no	0	0	-	hypothetical protein	Uncharacterized protein
PSEEN1720	0	CDS	-2.20603	0.453303	-1.14145	6.65141e-23	yes	0	-1	-	glutathione S-transferase	Putative glutathione S-transferase
PSEEN1721	sbcC	CDS	-0.898617	1.11282	0.154222	0.483912	no	0	0	-	sbcC, exonuclease SbcC	Exonuclease SbcC
PSEEN1722	sbcD	CDS	-0.829866	1.20501	0.26905	0.284	no	0	0	-	sbcD, exonuclease SbcD	Nuclease SbcCD subunit D
PSEEN1724	0	CDS	-0.528682	1.8915	0.919529	6.38558e-20	no	0	0	-	hypothetical protein	Uncharacterized protein
PSEEN1725	0	CDS	-0.879431	1.1371	0.185358	0.113934	no	0	0	-	hypothetical protein	Uncharacterized protein
PSEEN1726	0	CDS	-1.15726	0.864113	-0.210707	0.058549	no	0	0	-	hypothetical protein	TPR_REGION domain-containing protein
PSEEN1727	0	CDS	-1.20269	0.83147	-0.266264	0.117444	no	0	0	-	hypothetical protein	VWFA domain-containing protein
PSEEN1728	0	CDS	-1.21998	0.819684	-0.28686	0.19479	no	0	0	-	hypothetical protein	Uncharacterized protein
PSEEN1729	0	CDS	-1.17756	0.849216	-0.235797	0.0250086	no	0	0	-	hypothetical protein	DUF58 domain-containing protein
PSEEN1730	0	CDS	-1.08298	0.923376	-0.11501	0.628588	no	0	0	-	ATPase, MoxR-like protein	Putative ATPase, MoxR-like protein
PSEEN1731	0	CDS	-0.788472	1.26828	0.342868	0.364191	no	0	0	-	hypothetical protein	Uncharacterized protein
PSEEN1732	0	CDS	-0.728385	1.3729	0.457228	0.161278	no	0	0	-	hypothetical protein	Uncharacterized protein
PSEEN1733	0	CDS	-0.793989	1.25946	0.332808	0.353116	no	0	0	-	hypothetical protein	Uncharacterized protein
PSEEN1735	0	CDS	-1.09408	0.914006	-0.129725	0.628773	no	0	0	-	MFS transporter	Putative MFS tranporter
PSEEN1736	0	CDS	-1.15282	0.867436	-0.20517	0.280318	no	0	0	-	hydroxyglutarate oxidase	DAO domain-containing protein
PSEEN1737	0	CDS	-1.01079	0.989326	-0.0154819	0.973142	no	0	0	-	GntR family transcriptional regulator	Putative transcriptional regulator, GntR family
PSEEN1739	0	CDS	-1.21201	0.825077	-0.277399	0.147305	no	0	0	-	hypothetical protein	Uncharacterized protein
PSEEN1740	gdhB	CDS	-1.3407	0.745881	-0.422983	0.0196529	no	0	0	-	gdhB, NAD-specific glutamate dehydrogenase	Glutamate dehydrogenase (EC 1.4.1.2)
PSEEN1741	0	CDS	-1.10124	0.908066	-0.139131	0.719743	no	0	0	-	hypothetical protein	Putative phosphoenolpyruvate synthase regulatory protein (PEP synthase regulatory protein) (PSRP) (EC 2.7.11.33) (EC 2.7.4.28) (Pyruvate, water dikinase regulatory protein)
PSEEN1742	ppsA	CDS	-1.16426	0.858911	-0.219419	0.623646	no	0	0	-	ppsA, phosphoenolpyruvate synthase	Phosphoenolpyruvate synthase (PEP synthase) (EC 2.7.9.2) (Pyruvate, water dikinase)
PSEEN1743	0	CDS	-1.11841	0.894126	-0.16145	0.461915	no	0	0	-	alpha/beta fold family hydrolase	Putative hydrolase, alpha/beta fold family
PSEEN1744	0	CDS	-1.13174	0.883599	-0.178536	0.670345	no	0	0	-	rraA, ribonuclease activity regulator protein RraA	Putative 4-hydroxy-4-methyl-2-oxoglutarate aldolase (HMG aldolase) (EC 4.1.3.17) (Oxaloacetate decarboxylase) (OAA decarboxylase) (EC 4.1.1.112) (Regulator of ribonuclease activity homolog) (RraA-like protein)
PSEEN1745	0	CDS	-1.05799	0.945192	-0.0813209	0.559784	no	0	0	-	metal ion transporter CmaX protein	Putative metal ion transporter CmaX protein
PSEEN1747	0	CDS	-0.532501	1.87793	0.909143	0.0972191	no	0	0	-	hypothetical protein	Uncharacterized protein
PSEEN1748	0	CDS	-0.950608	1.05196	0.0730774	0.731043	no	0	0	-	hypothetical protein	Uncharacterized protein
PSEEN1749	sigX	CDS	-0.833942	1.19912	0.261982	0.230846	no	0	0	-	sigX, RNA polymerase sigma factor SigX	RNA polymerase sigma factor
PSEEN1750	oprF	CDS	-0.966273	1.0349	0.0494966	0.872374	no	0	0	-	oprF, outer membrane protein OprF	Outer membrane protein OprF
PSEEN1751	0	CDS	-1.42431	0.702094	-0.510264	0.00282209	no	0	0	-	bifunctional serine/threonine-protein kinase and phosphatase	Putative bifunctional serine/threonine-protein kinase and phosphatase (EC 2.7.1.-) (EC 3.1.3.-)
PSEEN1752	nasA	CDS	-1.39725	0.715689	-0.482595	0.0011472	no	0	0	-	nasA, nitrate transporter	Nitrate/nitrite transporter
PSEEN1753	nasT	CDS	-1.02504	0.97557	-0.0356832	0.922394	no	0	0	-	nasT, response regulator NasT	Response regulator NasT
PSEEN1754	0	CDS	-0.802839	1.24558	0.316818	0.579758	no	0	0	-	nitrate-binding protein NasS	Putative nitrate-binding protein NasS
PSEEN1755	pyrD	CDS	-1.03577	0.965467	-0.0507015	0.861168	no	0	0	Q1 - upregulated	pyrD, dihydroorotate dehydrogenase 2	Dihydroorotate dehydrogenase (quinone) (EC 1.3.5.2) (DHOdehase) (DHOD) (DHODase) (Dihydroorotate oxidase)
PSEEN1756	rmf	CDS	-1.47459	0.678155	-0.560312	0.147305	no	0	0	-	rmf, ribosome modulation factor	Ribosome modulation factor (RMF)
PSEEN1757	rlmL	CDS	-0.924503	1.08166	0.11325	0.571878	no	0	0	-	rlmL, 23S rRNA m(2)G2445 methyltransferase	Ribosomal RNA large subunit methyltransferase K/L [Includes: 23S rRNA m2G2445 methyltransferase (EC 2.1.1.173) (rRNA (guanine-N(2)-)-methyltransferase RlmL); 23S rRNA m7G2069 methyltransferase (EC 2.1.1.264) (rRNA (guanine-N(7)-)-methyltransferase RlmK)]
PSEEN1758	0	CDS	-1.45596	0.686833	-0.541969	0.000766306	no	0	0	-	sensory box protein	Putative sensory box protein
PSEEN1759	0	CDS	-1.30912	0.763871	-0.3886	0.00419976	no	0	0	-	transporter	Putative transporter
PSEEN1760	0	CDS	-1.07595	0.929413	-0.105608	0.703275	no	0	0	-	GntR family transcriptional regulator	Putative transcriptional regulator, GntR family
PSEEN1761	aqpZ	CDS	-1.38092	0.724152	-0.465635	0.11081	no	0	0	-	aqpZ, aquaporin Z	Aquaporin Z
PSEEN1762	guaD	CDS	-1.30242	0.767799	-0.381199	0.0966564	no	0	0	-	guaD, guanine deaminase	Guanine deaminase (Guanase) (EC 3.5.4.3) (Guanine aminohydrolase)
PSEEN1763	0	CDS	-1.23448	0.810061	-0.303898	0.0636375	no	0	0	-	xanthine dehydrogenase accessory factor XdhC	Putative xanthine dehydrogenase accessory factor XdhC
PSEEN1764	0	CDS	-1.11904	0.893623	-0.162261	0.19016	no	0	0	-	xanthine dehydrogenase, large subunit XhdB	Putative xanthine dehydrogenase, large subunit XhdB (EC 1.17.1.4)
PSEEN1765	0	CDS	-1.10259	0.906955	-0.140896	0.529068	no	0	0	-	xanthine dehydrogenase small subunit XhdA	Putative xanthine dehydrogenase, small subunit XhdA (EC 1.17.1.4)
PSEEN1766	0	CDS	-1.04736	0.954781	-0.0667587	0.658747	no	0	0	-	GntR family transcriptional regulator	Putative transcriptional regulator (GntR-family)
PSEEN1767	smc	CDS	-0.868985	1.15077	0.202597	0.190751	no	0	0	-	chromosome segregation protein SMC	Chromosome partition protein Smc
PSEEN1768	zipA	CDS	-0.741876	1.34793	0.430749	8.94857e-05	no	0	0	Q1 - upregulated	zipA, cell division protein ZipA	Cell division protein ZipA
PSEEN1769	ligA	CDS	-0.892674	1.12023	0.163795	0.419159	no	0	0	-	ligA, NAD-dependent DNA ligase LigA	DNA ligase (EC 6.5.1.2) (Polydeoxyribonucleotide synthase [NAD(+)])
PSEEN1770	0	CDS	-0.633242	1.57918	0.659171	0.00917216	no	0	0	-	hypothetical protein	Uncharacterized protein
PSEEN1772	0	CDS	-0.652879	1.53168	0.615113	0.0516094	no	0	0	-	hypothetical protein	Histidine kinase domain-containing protein
PSEEN1773	0	CDS	-0.655469	1.52562	0.609399	0.396719	no	0	0	-	hypothetical protein	Uncharacterized protein
PSEEN1774	0	CDS	-0.747747	1.33735	0.419378	0.33491	no	0	0	-	hypothetical protein	Uncharacterized protein
PSEEN1775	0	CDS	-1.03587	0.965369	-0.0508473	0.888008	no	0	0	-	resolvase	Putative resolvase
PSEEN1776	0	CDS	-0.892014	1.12106	0.164861	0.394314	no	0	0	-	hypothetical protein	Uncharacterized protein
PSEEN1777	0	CDS	-0.806632	1.23972	0.310017	0.164208	no	0	0	-	hypothetical protein	Uncharacterized protein
PSEEN1778	0	CDS	-0.810769	1.2334	0.302637	0.303552	no	0	0	-	hypothetical protein	Uncharacterized protein
PSEEN1779	0	CDS	-0.788427	1.26835	0.342951	0.161442	no	0	0	-	hypothetical protein	Uncharacterized protein
PSEEN1780	0	CDS	-0.899282	1.112	0.153155	0.852198	no	0	0	-	hypothetical protein	Uncharacterized protein
PSEEN1781	0	CDS	-0.650846	1.53646	0.619612	0.00292531	no	0	0	-	hypothetical protein	Uncharacterized protein
PSEEN1782	0	CDS	-0.747764	1.33732	0.419346	0.053831	no	0	0	-	integrase	Putative integrase
PSEEN1783	0	CDS	-1.10761	0.902843	-0.147453	0.807673	no	0	0	-	hypothetical protein	Uncharacterized protein
PSEEN1784	0	CDS	-1.12887	0.885842	-0.174878	0.628588	no	0	0	-	hypothetical protein	Uncharacterized protein
PSEEN1785	0	CDS	-1.15168	0.868295	-0.203744	0.217816	no	0	0	-	transcriptional regulator	Putative transcriptional regulator
PSEEN1786	0	CDS	-0.74261	1.3466	0.429323	0.00773638	no	0	0	-	hypothetical protein	Uncharacterized protein
PSEEN1787	0	CDS	-1.0932	0.91475	-0.128551	0.648432	no	0	0	-	hypothetical protein	PBPb domain-containing protein
PSEEN1788	dnaX	CDS	-1.00324	0.996775	-0.0046609	0.986521	no	0	0	-	dnaX, DNA polymerase III subunits gamma and tau	DNA polymerase III subunit gamma/tau (EC 2.7.7.7)
PSEEN1789	0	CDS	-1.0118	0.988342	-0.0169174	0.979864	no	0	0	-	hypothetical protein	Nucleoid-associated protein PSEEN1789
PSEEN1790	recR	CDS	-1.01685	0.983425	-0.0241126	0.942757	no	0	0	-	recR, recombination protein RecR	Recombination protein RecR
PSEEN1791	apt	CDS	-1.11395	0.897704	-0.155688	0.735983	no	0	0	-	apt, adenine phosphoribosyltransferase	Adenine phosphoribosyltransferase (APRT) (EC 2.4.2.7)
PSEEN1792	anr	CDS	-1.02377	0.976782	-0.0338915	0.919459	no	0	0	-	anr, transcriptional regulator Anr	Transcriptional regulator Anr
PSEEN1793	hemN	CDS	-0.927681	1.07796	0.1083	0.683778	no	0	0	-	hemN, coproporphyrinogen III oxidase	Coproporphyrinogen-III oxidase (EC 1.3.98.3)
PSEEN1794	0	CDS	-1.26709	0.789208	-0.341523	0.0973939	no	0	0	-	hypothetical protein	DsbD_2 domain-containing protein
PSEEN1795	0	CDS	-1.11269	0.898719	-0.154058	0.606727	no	0	0	-	cytochrome oxidase maturation protein, cbb3-type CcoS	Putative cytochrome oxidase maturation protein, cbb3-type CcoS
PSEEN1796	0	CDS	-1.16607	0.857581	-0.221655	0.378238	no	0	0	-	copper-transporting P-type ATPase CcoI	Putative copper-transporting P-type ATPase CcoI (EC 3.6.3.4)
PSEEN1797	0	CDS	-1.11622	0.895877	-0.158627	0.639751	no	0	0	-	hypothetical protein	Uncharacterized protein
PSEEN1798	0	CDS	-1.36919	0.73036	-0.45332	0.252656	no	0	0	-	oxidase	Putative oxidase with iron-sulfur cluster
PSEEN1799	ccoP-2	CDS	-1.40324	0.712635	-0.488765	0.0515844	no	0	0	-	ccoP-2, cytochrome c oxidase, cbb3-type subunit III	Cbb3-type cytochrome c oxidase subunit
PSEEN1800	ccoQ-2	CDS	-1.26116	0.792919	-0.334755	0.166365	no	0	0	-	ccoQ-2, cytochrome c oxidase, cbb3-type, CcoQ subunit	Cytochrome c oxidase, cbb3-type, CcoQ subunit
PSEEN1801	ccoO-2	CDS	-1.33626	0.748358	-0.418199	0.0523209	no	0	0	-	ccoO-2, cbb3-type cytochrome c oxidase subunit II	Cytochrome c oxidase, cbb3-type, subunit II
PSEEN1802	ccoN-2	CDS	-1.34444	0.743806	-0.427002	0.0359284	no	0	0	-	ccoN-2, cbb3-type cytochrome c oxidase subunit I	Cytochrome-c oxidase (EC 7.1.1.9)
PSEEN1804	ccoP-1	CDS	-0.854313	1.17053	0.227163	0.195926	no	0	0	-	ccoP-1, cytochrome c oxidase, cbb3-type subunit III	Cbb3-type cytochrome c oxidase subunit
PSEEN1805	ccoQ-1	CDS	-0.851912	1.17383	0.231224	0.420484	no	0	0	-	ccoQ-1, cytochrome c oxidase, cbb3-type, CcoQ subunit	Cytochrome c oxidase, cbb3-type, CcoQ subunit
PSEEN1806	ccoO-1	CDS	-0.822347	1.21603	0.28218	0.44967	no	0	0	-	ccoO-1, cbb3-type cytochrome c oxidase subunit II	Cytochrome c oxidase, cbb3-type, subunit II
PSEEN1807	ccoN-1	CDS	-1.14807	0.871025	-0.199214	0.481047	no	0	0	-	ccoN-1, cbb3-type cytochrome c oxidase subunit I	Cytochrome-c oxidase (EC 7.1.1.9)
PSEEN1809	0	CDS	-1.03582	0.965414	-0.0507799	0.855388	no	0	0	-	hypothetical protein	Uncharacterized protein
PSEEN1810	ppnP	CDS	-0.7982	1.25282	0.325179	0.171128	no	0	0	-	hypothetical protein	Pyrimidine/purine nucleoside phosphorylase (EC 2.4.2.2) (Adenosine phosphorylase) (Cytidine phosphorylase) (Guanosine phosphorylase) (EC 2.4.2.15) (Inosine phosphorylase) (Thymidine phosphorylase) (EC 2.4.2.4) (Uridine phosphorylase) (EC 2.4.2.3) (Xanthosine phosphorylase)
PSEEN1811	0	CDS	-1.11608	0.895997	-0.158434	0.221529	no	0	0	-	exonuclease	Putative exonuclease (EC 3.1.11.-)
PSEEN1812	0	CDS	-1.0877	0.919371	-0.12128	0.586628	no	0	0	-	periplasmic binding protein	Putative periplasmic binding protein
PSEEN1813	pvdZ	CDS	-1.0097	0.990395	-0.0139244	0.954588	no	0	0	-	pvdZ, siderophore biosynthesis protein	Siderophore biosynthesis protein
PSEEN1814	pfrI	CDS	-1.18269	0.845533	-0.242067	0.457431	no	0	0	-	pfrI, extracytoplasmic-function sigma-70 factor	Ferric regulator PfrI
PSEEN1815	psvA	CDS	-1.14569	0.872834	-0.196221	0.121654	no	0	0	-	psvA, peptide synthase	Pyoverdine synthetase A
PSEEN1816	dsbG	CDS	-0.510774	1.95781	0.969242	4.41904e-06	no	0	0	-	dsbG, disulfide isomerase/thiol-disulfide oxidase	Thiol:disulfide interchange protein
PSEEN1817	0	CDS	-0.514262	1.94454	0.959426	9.27581e-06	no	0	0	-	thiol:disulfide interchange protein dsbE	Putative thiol:disulfide interchange protein dsbE
PSEEN1818	dsbD-2	CDS	-0.604934	1.65307	0.725149	0.00694159	no	0	0	-	dsbD-2, thiol:disulfide interchange protein DsbD	Thiol:disulfide interchange protein DsbD (EC 1.8.1.8) (Protein-disulfide reductase) (Disulfide reductase)
PSEEN1819	0	CDS	-1.10593	0.90422	-0.145254	0.773432	no	0	0	-	hypothetical protein	Uncharacterized protein
PSEEN1820	0	CDS	-1.36871	0.730617	-0.452812	0.25486	no	0	0	-	PspA/IM30 family regulator protein	Putative regulator, PspA/IM30 family
PSEEN1821	0	CDS	-1.14727	0.871637	-0.1982	0.235273	no	0	0	Q1 - upregulated	hypothetical protein	Uncharacterized protein
PSEEN1822	0	CDS	-1.03636	0.964913	-0.051529	0.744086	no	0	0	-	hypothetical protein	Uncharacterized protein
PSEEN1823	0	CDS	-1.04535	0.956614	-0.0639911	0.694865	no	0	0	-	hypothetical protein	Uncharacterized protein
PSEEN1824	0	CDS	-1.07685	0.928635	-0.106817	0.575309	no	0	0	-	glutathionylspermidine synthase	Putative glutathionylspermidine synthase (EC 6.3.1.-)
PSEEN1825	0	CDS	-1.10648	0.903768	-0.145975	0.756767	no	0	0	-	hypothetical protein	Uncharacterized protein
PSEEN1826	0	CDS	-1.24833	0.801072	-0.319997	0.0175723	no	0	0	-	formate dehydrogenase subunit gamma	NADH dehydrogenase I subunit E (NADH-quinone oxidoreductase subunit E) (NDH-1 subunit E)
PSEEN1827	0	CDS	-1.20852	0.82746	-0.273238	0.0904589	no	0	0	-	formate dehydrogenase subunit beta	Putative formate dehydrogenase, beta subunit (EC 1.6.99.5)
PSEEN1828	0	CDS	-0.973043	1.0277	0.039425	0.876498	no	0	0	-	formate dehydrogenase subunit alpha	Formate dehydrogenase (EC 1.17.1.9)
PSEEN1829	0	CDS	-1.11651	0.895649	-0.158995	0.655341	no	0	0	-	formate dehydrogenase subunit delta	Putative formate dehydrogenase, delta subunit
PSEEN1830	0	CDS	-1.07342	0.931602	-0.102214	0.775777	no	0	0	-	acetyltransferase	Putative acetyltransferase, GNAT family
PSEEN1831	0	CDS	-1.19699	0.835429	-0.259411	0.00899676	no	0	0	-	efflux ABC transporter permease/ATP-binding protein	Putative ABC efflux transporter, permease/ATP-binding protein (EC 3.6.3.-)
PSEEN1832	0	CDS	-0.499042	2.00384	1.00277	0.0020236	yes	1	0	-	hypothetical protein	Uncharacterized protein
PSEEN1833	0	CDS	-0.970731	1.03015	0.0428562	0.930882	no	0	0	-	hypothetical protein	HTH cro/C1-type domain-containing protein
PSEEN1835	0	CDS	-0.787158	1.27039	0.345275	0.541077	no	0	0	-	hypothetical protein	Uncharacterized protein
PSEEN1837	0	CDS	-1.12295	0.890514	-0.16729	0.68156	no	0	0	-	heme oxygenase BphO	Putative heme oxygenase BphO
PSEEN1838	0	CDS	-1.07049	0.934156	-0.098265	0.603962	no	0	0	Q1 - upregulated	hypothetical protein	Uncharacterized protein
PSEEN1839	0	CDS	-1.0716	0.933185	-0.0997643	0.714728	no	0	0	-	hypothetical protein	Probable membrane transporter protein
PSEEN1840	0	CDS	-1.22421	0.816851	-0.291854	0.145602	no	0	0	-	endoribonuclease	Putative endoribonuclease
PSEEN1841	0	CDS	-1.16963	0.85497	-0.226054	0.238553	no	0	0	-	methyl-accepting chemotaxis transducer	Putative methyl-accepting chemotaxis transducer
PSEEN1842	0	CDS	-1.18456	0.844193	-0.244355	0.049572	no	0	0	-	LysR family transcriptional regulator	Putative transcriptional regulator, LysR family
PSEEN1843	0	CDS	-1.14106	0.87638	-0.190372	0.504153	no	0	0	-	hypothetical protein	Uncharacterized protein
PSEEN1844	0	CDS	-1.35233	0.739462	-0.435451	0.0241429	no	0	0	-	hypothetical protein	Uncharacterized protein
PSEEN1845	0	CDS	-0.849318	1.17742	0.235624	0.526804	no	0	0	-	acyltransferase	Putative acyltransferase, GNAT family
PSEEN1846	0	CDS	-0.963486	1.0379	0.0536638	0.883828	no	0	0	-	isochorismatase	Putative isochorismatase
PSEEN1847	0	CDS	-1.52009	0.657856	-0.604155	0.00161064	no	0	0	-	GntR family transcriptional regulator	Putative transcriptional regulator, GntR family
PSEEN1848	0	CDS	-1.3462	0.742834	-0.428888	0.0942072	no	0	0	-	GntR family transcriptional regulator	Putative transcriptional regulator, GntR family
PSEEN1849	dctA-2	CDS	-1.35857	0.736066	-0.442092	0.00717436	no	0	0	-	dctA-2, C4-dicarboxylate transporter DctA	Aerobic C4-dicarboxylate transport protein
PSEEN1850	0	CDS	-0.891301	1.12196	0.166016	0.645007	no	0	0	-	Cro/CI family transcriptional regulator	Putative transcriptional regulator, Cro/CI family
PSEEN1851	aer-1	CDS	-1.2819	0.780091	-0.358285	0.0183217	no	0	0	-	aer-1, aerotaxis receptor Aer-1	Aerotaxis receptor Aer-1
PSEEN1852	0	CDS	-1.16064	0.861596	-0.214916	0.0942943	no	0	0	-	sensory box-containing diguanylate cyclase	Putative sensory box-containing diguanylate cyclase
PSEEN1853	0	CDS	-1.19556	0.836431	-0.257681	0.0093954	no	0	0	-	hypothetical protein	NEL domain-containing protein
PSEEN1854	0	CDS	-1.08088	0.925173	-0.112205	0.607524	no	0	0	-	AsnC family transcriptional regulator	Putative transcriptional regulator, AsnC family
PSEEN1855	0	CDS	-1.06403	0.939826	-0.0895337	0.693583	no	0	0	-	amino acid ABC transporter ATP-binding protein	Putative amino acid ABC transporter, ATP-binding protein (EC 3.6.3.-)
PSEEN1856	0	CDS	-1.07283	0.93211	-0.101428	0.761792	no	0	0	-	amino acid ABC transporter permease	Putative amino acid ABC transporter, permease protein
PSEEN1857	0	CDS	-1.31515	0.760369	-0.395227	0.147516	no	0	0	-	amino acid ABC transporter permease	Putative amino acid ABC transporter, permease protein
PSEEN1858	0	CDS	-1.48207	0.67473	-0.567618	0.0624468	no	0	0	-	amino acid ABC transporter periplasmic amino acid-binding protein	Putative amino acid ABC transporter, periplasmic amino acid-binding protein
PSEEN1859	arcB	CDS	-1.09965	0.909383	-0.137039	0.684337	no	0	0	-	arcB, ornithine cyclodeaminase	Ornithine cyclodeaminase (EC 4.3.1.12)
PSEEN1860	0	CDS	-1.24993	0.800043	-0.321851	0.186913	no	0	0	-	hypothetical protein	Uncharacterized protein
PSEEN1862	folD	CDS	-1.10916	0.901583	-0.149468	0.737499	no	0	0	-	folD, bifunctional 5,10-methylene-tetrahydrofolate dehydrogenase/ 5,10-methylene-tetrahydrofolate cyclohydrolase	Bifunctional protein FolD [Includes: Methylenetetrahydrofolate dehydrogenase (EC 1.5.1.5); Methenyltetrahydrofolate cyclohydrolase (EC 3.5.4.9)]
PSEEN1864	0	CDS	-0.624426	1.60147	0.679397	0.278402	no	0	0	-	hypothetical protein	Uncharacterized protein
PSEEN1865	0	CDS	-1.18985	0.840442	-0.250779	0.235844	no	0	0	-	hypothetical protein	Uncharacterized protein
PSEEN1866	0	CDS	-1.05226	0.950339	-0.0734859	0.811613	no	0	0	-	hypothetical protein	Uncharacterized protein
PSEEN1867	tig	CDS	-0.852427	1.17312	0.230353	0.354956	no	0	0	-	tig, trigger factor	Trigger factor (TF) (EC 5.2.1.8) (PPIase)
PSEEN1868	clpP	CDS	-1.03123	0.969714	-0.0443686	0.952734	no	0	0	-	clpP, ATP-dependent Clp protease proteolytic subunit	ATP-dependent Clp protease proteolytic subunit (EC 3.4.21.92) (Endopeptidase Clp)
PSEEN1869	clpX	CDS	-0.92096	1.08582	0.11879	0.763994	no	0	0	-	clpX, ATP-dependent protease ATP-binding subunit ClpX	ATP-dependent Clp protease ATP-binding subunit ClpX
PSEEN1870	lon	CDS	-1.04771	0.954459	-0.0672453	0.889346	no	0	0	Q1 - upregulated	lon, DNA-binding ATP-dependent protease La	Lon protease (EC 3.4.21.53) (ATP-dependent protease La)
PSEEN1871	hupB	CDS	-0.971805	1.02901	0.0412617	0.959497	no	0	0	Q4 - downregulated	hupB, DNA-binding protein HU-beta	DNA-binding protein HU-beta
PSEEN1872	0	CDS	-0.956292	1.04571	0.0644772	0.693446	no	0	0	-	peptidyl-prolyl cis-trans isomerase D	Peptidylprolyl isomerase (EC 5.2.1.8)
PSEEN1873	0	CDS	-1.07572	0.929613	-0.105297	0.601936	no	0	0	-	patatin-like phospholipase	Putative Patatin-like phospholipase
PSEEN1874	0	CDS	-0.996587	1.00342	0.00493234	0.97648	no	0	0	-	lipoprotein	Putative lipoprotein
PSEEN1875	0	CDS	-1.11432	0.897411	-0.156159	0.358552	no	0	0	-	hypothetical protein	CHAD domain-containing protein
PSEEN1876	0	CDS	-1.22043	0.819384	-0.287389	0.0510782	no	0	0	-	acyl-CoA thioesterase II	Putative acyl-CoA thioesterase II
PSEEN1877	0	CDS	-0.975926	1.02467	0.0351556	0.929773	no	0	0	-	hypothetical protein	Uncharacterized protein
PSEEN1878	0	CDS	-1.07395	0.931144	-0.102924	0.60557	no	0	0	-	methyl-accepting chemotaxis transducer	Putative methyl-accepting chemotaxis transducer
PSEEN1879	0	CDS	-1.03699	0.964327	-0.0524054	0.861408	no	0	0	-	TatD family deoxyribonuclease	Putative deoxyribonuclease, TatD family
PSEEN1880	0	CDS	-0.975336	1.02529	0.0360285	0.871802	no	0	0	-	lytic transglycosylase	Putative lytic transglycosylase
PSEEN1881	0	CDS	-0.830448	1.20417	0.268038	0.136601	no	0	0	-	hypothetical protein	Uncharacterized protein
PSEEN1882	0	CDS	-0.939903	1.06394	0.0894163	0.840674	no	0	0	-	hypothetical protein	Uncharacterized protein
PSEEN1883	greB	CDS	-1.02177	0.978694	-0.0310709	0.936802	no	0	0	-	greB, transcription elongation factor GreB	Transcription elongation factor GreB (Transcript cleavage factor GreB)
PSEEN1884	0	CDS	-1.02638	0.9743	-0.0375627	0.782734	no	0	0	-	hypothetical protein	Uncharacterized protein
PSEEN1885	0	CDS	-1.15312	0.86721	-0.205547	0.0550014	no	0	0	-	ABC transporter ATP-binding protein	Putative ABC transporter, ATP-binding protein (EC 3.6.3.-)
PSEEN1886	0	CDS	-1.05855	0.944688	-0.0820907	0.779986	no	0	0	-	arylesterase	Putative arylesterase (EC 3.1.1.2)
PSEEN1887	0	CDS	-0.994113	1.00592	0.0085178	0.983374	no	0	0	-	hypothetical protein	Uncharacterized protein
PSEEN1888	0	CDS	-1.0378	0.963578	-0.053527	0.814707	no	0	0	-	hypothetical protein	YkuD domain-containing protein
PSEEN1889	oprI	CDS	-0.717335	1.39405	0.47928	0.0210093	no	0	0	-	oprI, outer membrane lipoprotein OprI	Outer membrane lipoprotein OprI
PSEEN1890	0	CDS	-0.919731	1.08727	0.120717	0.64071	no	0	0	-	hypothetical protein	N-acetyltransferase domain-containing protein
PSEEN1891	aro	CDS	-0.969742	1.0312	0.0443271	0.908489	no	0	0	-	aro, phospho-2-dehydro-3-deoxyheptonate aldolase	Phospho-2-dehydro-3-deoxyheptonate aldolase (EC 2.5.1.54)
PSEEN1892	0	CDS	-0.792024	1.26259	0.336383	0.0846947	no	0	0	-	hypothetical protein	Uncharacterized protein
PSEEN1893	0	CDS	-1.10081	0.908425	-0.138561	0.319493	no	0	0	-	2-dehydropantoate 2-reductase	2-dehydropantoate 2-reductase (EC 1.1.1.169) (Ketopantoate reductase)
PSEEN1894	0	CDS	-1.14717	0.871712	-0.198076	0.0945849	no	0	0	-	hypothetical protein	Usp domain-containing protein
PSEEN1895	cysB	CDS	-1.22372	0.817181	-0.291272	0.000412289	no	0	0	-	cysB, transcriptional regulator CysB	Transcriptional regulator CysB
PSEEN1896	0	CDS	-1.31945	0.757891	-0.399938	0.248396	no	0	0	-	phosphoadenosine phosphosulfate reductase	PAPS sulfotransferase (Phosphoadenosine phosphosulfate reductase)
PSEEN1897	0	CDS	-1.06838	0.935996	-0.0954253	0.684314	no	0	0	-	para-aminodeoxychorismate synthase subunit I PabB	Aminodeoxychorismate synthase (EC 2.6.1.85)
PSEEN1898	0	CDS	-0.833132	1.20029	0.263383	0.104285	no	0	0	-	hypothetical protein	ATP-grasp domain-containing protein
PSEEN1899	0	CDS	-0.937433	1.06674	0.0932131	0.516097	no	0	0	-	hypothetical protein	Uncharacterized protein
PSEEN1900	0	CDS	-0.702981	1.42251	0.508443	0.0329366	no	0	0	-	hypothetical protein	Zn_protease domain-containing protein
PSEEN1901	0	CDS	-1.26239	0.792147	-0.33616	0.404051	no	0	0	-	GntR family transcriptional regulator	Putative transcriptional regulator, GntR family
PSEEN1902	prpB	CDS	-3.06482	0.326283	-1.6158	4.95057e-06	yes	0	-1	-	prpB, 2-methylisocitrate lyase	2-methylisocitrate lyase (2-MIC) (MICL) (EC 4.1.3.30) ((2R,3S)-2-methylisocitrate lyase)
PSEEN1903	prpC	CDS	-2.52529	0.395994	-1.33645	1.00301e-05	yes	0	-1	-	prpC, methylcitrate synthase	Citrate synthase
PSEEN1905	0	CDS	-2.15594	0.463835	-1.10832	3.41609e-07	yes	0	-1	-	aconitate hydratase	Aconitate hydratase (EC 4.2.1.3)
PSEEN1906	0	CDS	-1.37466	0.727453	-0.459075	0.216264	no	0	0	-	hypothetical protein	Uncharacterized protein
PSEEN1907	prpD	CDS	-1.02786	0.972891	-0.0396493	0.881461	no	0	0	-	prpD, 2-methylcitrate dehydratase	2-methylcitrate dehydratase (EC 4.2.1.79)
PSEEN1908	acnB	CDS	-1.50186	0.665841	-0.58675	0.342526	no	0	0	-	acnB, bifunctional aconitate hydratase 2/2-methylisocitrate dehydratase	Aconitate hydratase B (EC 4.2.1.3) (EC 4.2.1.99) (2-methylisocitrate dehydratase)
PSEEN1909	0	CDS	-1.14963	0.869848	-0.201165	0.633263	no	0	0	-	hypothetical protein	Uncharacterized protein
PSEEN1910	0	CDS	-1.03951	0.961995	-0.055899	0.92084	no	0	0	-	6-pyruvoyl tetrahydrobiopterin synthase	6-carboxy-5,6,7,8-tetrahydropterin synthase (EC 4.-.-.-)
PSEEN1911	0	CDS	-1.16024	0.86189	-0.214424	0.346119	no	0	0	-	hypothetical protein	Uncharacterized protein
PSEEN1912	0	CDS	-1.22374	0.817169	-0.291294	0.603791	no	0	0	Q4 - downregulated	hypothetical protein	PepSY domain-containing protein
PSEEN1913	0	CDS	-1.3454	0.743271	-0.428039	0.350418	no	0	0	-	hypothetical protein	PepSY domain-containing protein
PSEEN1914	0	CDS	-1.07272	0.932207	-0.101278	0.68147	no	0	0	-	DNA-binding response regulator	Putative DNA-binding response regulator
PSEEN1915	0	CDS	-1.20533	0.829645	-0.269434	0.163539	no	0	0	-	sensor histidine kinase	Histidine kinase (EC 2.7.13.3)
PSEEN1916	0	CDS	-1.38968	0.719589	-0.474755	0.00774673	no	0	0	-	hypothetical protein	Uncharacterized protein
PSEEN1917	0	CDS	-1.29369	0.77298	-0.371497	0.0573027	no	0	0	-	LysR family transcriptional regulator	Putative transcriptional regulator, LysR family
PSEEN1918	0	CDS	-1.07186	0.932956	-0.100119	0.663873	no	0	0	-	serine/threonine protein kinase	Putative serine/threonine protein kinase
PSEEN1919	0	CDS	-1.40006	0.714256	-0.485487	9.10814e-06	no	0	0	-	acetyl-CoA synthetase	Putative acetyl-CoA synthetase (EC 6.2.1.1)
PSEEN1920	0	CDS	-1.09027	0.9172	-0.124691	0.609169	no	0	0	-	AFG1 family ATPase	Putative ATPase, AFG1 family
PSEEN1921	0	CDS	-0.919519	1.08753	0.121049	0.743052	no	0	0	-	AraC family transcriptional regulator	Putative transcriptional regulator, AraC family
PSEEN1922	0	CDS	-1.43723	0.695781	-0.523295	0.0716201	no	0	0	-	alkylhydroperoxidase	Putative alkylhydroperoxidase, AhpD domain protein
PSEEN1923	0	CDS	-1.08322	0.923175	-0.115324	0.467274	no	0	0	-	acyl-CoA dehydrogenase	Putative acyl-CoA dehydrogenase (EC 1.3.99.-)
PSEEN1924	0	CDS	-1.16478	0.858528	-0.220064	0.237501	no	0	0	-	ABC transporter ATP-binding protein	Putative ABC transporter, ATP-binding protein (EC 3.6.3.-)
PSEEN1925	0	CDS	-1.12935	0.885467	-0.17549	0.448607	no	0	0	-	ABC transporter substrate-binding protein	Putative ABC transporter, periplasmic binding protein
PSEEN1926	0	CDS	-1.21939	0.820085	-0.286155	0.0618859	no	0	0	-	ABC transporter permease	Putative ABC transporter, permease protein
PSEEN1928	0	CDS	-1.21847	0.8207	-0.285073	0.193217	no	0	0	-	acetyltransferase	Putative acetyltransferase, GNAT family
PSEEN1929	argC	CDS	-1.10751	0.902923	-0.147326	0.451583	no	0	0	-	N-acetyl-gamma-glutamyl-phosphate reductase	N-acetyl-gamma-glutamyl-phosphate reductase (AGPR) (EC 1.2.1.38) (N-acetyl-glutamate semialdehyde dehydrogenase) (NAGSA dehydrogenase)
PSEEN1930	0	CDS	-1.06694	0.937258	-0.0934814	0.772741	no	0	0	-	LysR family transcriptional regulator	Putative transcriptional regulator, LysR family
PSEEN1931	0	CDS	-1.299	0.769824	-0.377399	0.470767	no	0	0	-	4-oxalocrotonate tautomerase	2-hydroxymuconate tautomerase (EC 5.3.2.6) (4-oxalocrotonate tautomerase)
PSEEN1932	0	CDS	-1.27994	0.781288	-0.356073	0.372032	no	0	0	-	short chain dehydrogenase/reductase family oxidoreductase	Putative oxidoreductase, short-chain dehydrogenase/reductase family
PSEEN1933	0	CDS	-1.21996	0.819696	-0.286839	0.0127894	no	0	0	-	LysR family transcriptional regulator	Putative transcriptional regulator, LysR family
PSEEN1934	0	CDS	-0.967839	1.03323	0.0471605	0.874519	no	0	0	Q1 - upregulated	hypothetical protein	Uncharacterized protein
PSEEN1935	0	CDS	-1.19194	0.838972	-0.253306	0.0730411	no	0	0	-	hypothetical protein	MOSC domain-containing protein
PSEEN1936	0	CDS	-0.954487	1.04768	0.0672018	0.669779	no	0	0	-	5'-nucleotidase	Putative 5'-nucleotidase
PSEEN1937	0	CDS	-0.689366	1.45061	0.536658	0.211762	no	0	0	-	hypothetical protein	SH3b domain-containing protein
PSEEN1938	0	CDS	-1.1305	0.884563	-0.176963	0.685959	no	0	0	-	hypothetical protein	Uncharacterized protein
PSEEN1939	gnd	CDS	-0.937441	1.06673	0.0932005	0.836754	no	0	0	-	gnd, 6-phosphogluconate dehydrogenase	6-phosphogluconate dehydrogenase (EC 1.1.1.44)
PSEEN1940	zwf-2	CDS	-0.920814	1.086	0.119018	0.79767	no	0	0	-	zwf-2, glucose-6-phosphate 1-dehydrogenase	Glucose-6-phosphate 1-dehydrogenase (G6PD) (EC 1.1.1.49)
PSEEN1941	0	CDS	-0.764264	1.30845	0.387857	0.617339	no	0	0	-	glycosyl hydrolase family protein	Putative glycosyl hydrolase, family 15
PSEEN1942	0	CDS	-0.948058	1.05479	0.0769531	0.837888	no	0	0	-	hypothetical protein	DUF1737 domain-containing protein
PSEEN1943	0	CDS	-1.14693	0.871893	-0.197777	0.387115	no	0	0	-	acetyltransferase	Putative acetyltransferase, GNAT family
PSEEN1944	0	CDS	-1.40193	0.713304	-0.48741	0.31652	no	0	0	-	hypothetical protein	Uncharacterized protein
PSEEN1945	0	CDS	-1.11203	0.899253	-0.153201	0.731268	no	0	0	-	proteic killer suppression protein	Putative proteic killer suppression protein
PSEEN1946	0	CDS	-0.990024	1.01008	0.0144645	0.975276	no	0	0	-	proteic killer active protein	Putative proteic killer active protein
PSEEN1947	glpT	CDS	-1.00715	0.992899	-0.010281	0.980313	no	0	0	-	glpT, sn-glycerol-3-phosphate transporter	sn-Glycerol-3-phosphate permease
PSEEN1948	0	CDS	-1.21622	0.822218	-0.282407	0.216264	no	0	0	-	hypothetical protein	Uncharacterized protein
PSEEN1949	endA	CDS	-1.338	0.747387	-0.420073	0.0210093	no	0	0	-	endA, DNA-specific endonuclease I	DNA-specific endonuclease I (EC 3.1.21.1)
PSEEN1950	0	CDS	-1.01062	0.989487	-0.0152467	0.977378	no	0	0	-	hypothetical protein	Uncharacterized protein
PSEEN1951	aspQ	CDS	-1.03549	0.96573	-0.0503082	0.826161	no	0	0	-	aspQ, glutaminase-asparaginase	Glutaminase-asparaginase (EC 3.5.1.38)
PSEEN1952	0	CDS	-1.06047	0.942978	-0.0847045	0.74712	no	0	0	-	ribose ABC transporter periplasmic ribose-binding protein RbsB	Putative ribose ABC transporter, periplasmic ribose-binding protein RbsB
PSEEN1953	0	CDS	-1.19716	0.835313	-0.259611	0.0766485	no	0	0	-	ribose ABC transporter ATP-binding protein RbsA	Putative ribose ABC transporter, ATP-binding protein RbsA (EC 3.6.3.-)
PSEEN1954	0	CDS	-1.30881	0.764053	-0.388255	0.112416	no	0	0	-	ribose ABC transporter permease RbsC	Putative ribose ABC transporter, permease protein RbsC
PSEEN1955	0	CDS	-1.20185	0.832053	-0.265253	0.185279	no	0	0	-	ribose operon repressor RbsR	Putative ribose operon repressor RbsR
PSEEN1956	rbsK	CDS	-1.35695	0.736946	-0.440369	0.0382427	no	0	0	-	ribokinase RbsK	Ribokinase (RK) (EC 2.7.1.15)
PSEEN1957	rbsD	CDS	-1.17833	0.84866	-0.236741	0.177148	no	0	0	-	D-ribose pyranase	D-ribose pyranase (EC 5.4.99.62)
PSEEN1958	0	CDS	-1.28991	0.775249	-0.367268	0.0220355	no	0	0	Q1 - upregulated	inosine-uridine preferring nucleoside hydrolase	Putative inosine-uridine preferring nucleoside hydrolase (EC 3.2.2.1)
PSEEN1959	0	CDS	-1.06737	0.93688	-0.0940638	0.67347	no	0	0	-	hypothetical protein	Uncharacterized protein
PSEEN1960	0	CDS	-0.724331	1.38058	0.465279	0.173412	no	0	0	-	hypothetical protein	Uncharacterized protein
PSEEN1961	capA	CDS	-1.02515	0.975469	-0.0358315	0.93695	no	0	0	-	capA, cold shock protein CapA	Cold shock protein CapA
PSEEN1962	0	CDS	-0.850155	1.17626	0.234203	0.333409	no	0	0	-	hypothetical protein	Uncharacterized protein
PSEEN1963	thrS	CDS	-0.897387	1.11435	0.156198	0.419159	no	0	0	-	thrS, threonyl-tRNA synthetase	Threonine--tRNA ligase (EC 6.1.1.3) (Threonyl-tRNA synthetase) (ThrRS)
PSEEN1964	infC	CDS	-0.958627	1.04316	0.0609591	0.866391	no	0	0	-	infC, translation initiation factor IF-3	Translation initiation factor IF-3
PSEEN1965	rpmI	CDS	-0.96285	1.03858	0.0546163	0.853944	no	0	0	-	rpmI, 50S ribosomal protein L35	50S ribosomal protein L35
PSEEN1966	rplT	CDS	-1.09531	0.912984	-0.131339	0.736195	no	0	0	-	rplT, 50S ribosomal protein L20	50S ribosomal protein L20
PSEEN1967	pheS	CDS	-0.971991	1.02882	0.0409852	0.906175	no	0	0	-	pheS, phenylalanyl-tRNA synthetase subunit alpha	Phenylalanine--tRNA ligase alpha subunit (EC 6.1.1.20) (Phenylalanyl-tRNA synthetase alpha subunit) (PheRS)
PSEEN1968	pheT	CDS	-1.05662	0.946416	-0.0794531	0.833038	no	0	0	-	pheT, phenylalanyl-tRNA synthetase subunit beta	Phenylalanine--tRNA ligase beta subunit (EC 6.1.1.20) (Phenylalanyl-tRNA synthetase beta subunit) (PheRS)
PSEEN1969	ihfA	CDS	-0.945094	1.0581	0.0814709	0.825601	no	0	0	-	ihfA, integration host factor subunit alpha	Integration host factor subunit alpha (IHF-alpha)
PSEEN1970	0	CDS	-1.0407	0.960892	-0.057554	0.906175	no	0	0	-	MerR family transcriptional regulator	Putative transcriptional regulator, MerR family
PSEEN1972	0	CDS	-0.82753	1.20841	0.273116	0.60876	no	0	0	-	hypothetical protein	Uncharacterized protein
PSEEN1973	0	CDS	-0.748294	1.33637	0.418324	0.0947498	no	0	0	-	hypothetical protein	Uncharacterized protein
PSEEN1977	0	CDS	-1.09284	0.915047	-0.128083	0.339425	no	0	0	-	SNF2 family DNA helicase	Putative DNA helicases, SNF2 family
PSEEN1978	0	CDS	-0.981278	1.01908	0.0272668	0.92323	no	0	0	-	DNA/RNA helicase	Putative DNA/RNA helicases, SNF2 family
PSEEN1980	0	CDS	-0.618015	1.61808	0.694287	0.0254757	no	0	0	-	hypothetical protein	Uncharacterized protein
PSEEN1981	0	CDS	-0.553051	1.80815	0.854516	0.0331022	no	0	0	-	hypothetical protein	Uncharacterized protein
PSEEN1982	0	CDS	-0.275746	3.62652	1.85859	0.0251346	yes	1	0	-	hypothetical protein	Uncharacterized protein
PSEEN1983	0	CDS	-0.187785	5.32525	2.41285	0.00575855	yes	1	0	-	hypothetical protein	Uncharacterized protein
PSEEN1984	0	CDS	-0.34549	2.89444	1.53328	0.00296331	yes	1	0	-	hypothetical protein	Uncharacterized protein
PSEEN1985	0	CDS	-0.438857	2.27865	1.18818	0.0271563	yes	1	0	-	hypothetical protein	Uncharacterized protein
PSEEN1986	0	CDS	-0.76449	1.30806	0.387431	0.0828442	no	0	0	-	hypothetical protein	Uncharacterized protein
PSEEN1987	mtlZ	CDS	-1.02546	0.97517	-0.0362747	0.906911	no	0	0	-	mtlZ, fructokinase	Fructokinase (EC 2.7.1.4)
PSEEN1988	mtlY	CDS	-1.02596	0.9747	-0.0369692	0.884872	no	0	0	-	mtlY, xylulokinase	Xylulose kinase (Xylulokinase) (EC 2.7.1.17)
PSEEN1989	mltD	CDS	-1.0217	0.978757	-0.0309776	0.949522	no	0	0	-	mltD, mannitol dehydrogenase	Mannitol dehydrogenase (EC 1.1.1.67)
PSEEN1990	mltK	CDS	-0.960132	1.04152	0.0586959	0.83566	no	0	0	-	mltK, mannitol ABC transporter ATP-binding protein	ATP-binding component of ABC mannitol transporter (EC 3.6.3.-)
PSEEN1991	mltG	CDS	-0.945162	1.05802	0.0813658	0.771912	no	0	0	-	mltG, mannitol ABC transporter permease	Mannitol ABC transporter, permease protein
PSEEN1992	mltF	CDS	-1.2032	0.831115	-0.26688	0.336296	no	0	0	-	mltF, mannitol ABC transporter permease	Mannitol ABC transporter, permease protein
PSEEN1993	mltE	CDS	-1.15984	0.862189	-0.213923	0.421434	no	0	0	-	mltE, mannitol ABC transporter periplasmic mannitol-binding protein	Mannitol ABC transporter, periplasmic mannitol-binding protein
PSEEN1994	mltR	CDS	-1.01133	0.988793	-0.0162592	0.941745	no	0	0	-	mltR, transcriptional activator MltR	Transcriptional activator MltR
PSEEN1995	0	CDS	-0.13526	7.39317	2.88619	2.36918e-57	yes	1	0	-	hypothetical protein	Uncharacterized protein
PSEEN1996	0	CDS	-0.810003	1.23456	0.304	0.0141556	no	0	0	-	hypothetical protein	Uncharacterized protein
PSEEN1997	0	CDS	-0.695734	1.43733	0.523392	9.65905e-13	no	0	0	-	ATP-dependent DNA helicase, RecQ-like	Putative ATP-dependent DNA helicase, RecQ-like
PSEEN1998	0	CDS	-0.754167	1.32597	0.407044	0.0613543	no	0	0	-	Abi family membrane protease	Putative membrane protease, Abi family
PSEEN1999	0	CDS	-0.920379	1.08651	0.1197	0.835567	no	0	0	-	hypothetical protein	Uncharacterized protein
PSEEN2000	0	CDS	-0.903259	1.1071	0.146789	0.630676	no	0	0	-	hypothetical protein	Uncharacterized protein
PSEEN2001	0	CDS	-0.988511	1.01162	0.0166715	0.970411	no	0	0	Q1 - upregulated	acetyltransferase	Putative acetyltransferase, GNAT family
PSEEN2002	0	CDS	-1.20384	0.830675	-0.267645	0.0632525	no	0	0	-	amino acid transporter LysE	Putative transporter, LysE family
PSEEN2003	0	CDS	-0.899518	1.11171	0.152775	0.450342	no	0	0	-	alpha/beta fold family hydrolase	Putative hydrolase, alpha/beta fold family
PSEEN2004	0	CDS	-0.623218	1.60458	0.682192	0.0448503	no	0	0	-	multidrug efflux MFS membrane fusion protein	Putative multidrug efflux MFS membrane fusion protein
PSEEN2005	0	CDS	-0.630788	1.58532	0.664773	0.00927442	no	0	0	-	EmrB/QacA family drug resistance transporter	Putative drug resistance transporter, EmrB/QacA family
PSEEN2006	0	CDS	-1.12282	0.890614	-0.167127	0.621434	no	0	0	-	M24 family peptidase (methionine aminopeptidase)	Putative peptidase, M24 family (Methionine aminopeptidase)
PSEEN2007	0	CDS	-1.06069	0.942781	-0.0850053	0.744891	no	0	0	-	TetR family transcriptional regulator	Putative transcriptional regulator, TetR family
PSEEN2008	0	CDS	-0.926858	1.07891	0.109579	0.710252	no	0	0	-	L-serine dehydratase	Putative L-serine dehydratase (EC 4.3.1.17)
PSEEN2009	0	CDS	-0.71258	1.40335	0.488876	0.201902	no	0	0	-	hypothetical protein	Uncharacterized protein
PSEEN2010	0	CDS	-1.14327	0.874682	-0.193169	0.397795	no	0	0	-	amidase	Putative amidase (EC 3.5.1.-)
PSEEN2011	0	CDS	-0.94893	1.05382	0.0756261	0.852731	no	0	0	-	putative glutathione S-transferase YghU	Putative glutathione S-transferase (EC 2.5.1.-)
PSEEN2012	0	CDS	-1.11907	0.893595	-0.162306	0.517297	no	0	0	-	outer membrane ferric siderophore receptor	Putative outer membrane ferric siderophore receptor
PSEEN2013	0	CDS	-1.19691	0.835486	-0.259312	0.331799	no	0	0	-	major facilitator family transporter	Putative major facilitator family transporter
PSEEN2014	0	CDS	-1.22571	0.81585	-0.293624	0.133753	no	0	0	-	4-hydroxyphenylpyruvate dioxygenase	3-dehydroshikimate dehydratase (DSD) (EC 4.2.1.118)
PSEEN2015	0	CDS	-1.12	0.892855	-0.163502	0.451976	no	0	0	-	TetR family transcriptional regulator	Putative transcriptional regulator, TetR family
PSEEN2016	0	CDS	-0.454551	2.19997	1.13749	1.44418e-12	yes	1	0	-	hypothetical protein	Uncharacterized protein
PSEEN2017	0	CDS	-0.422964	2.36427	1.24139	6.37328e-23	yes	1	0	-	amino acid transporter LysE	Putative transporter, LysE family
PSEEN2018	0	CDS	-0.42239	2.36748	1.24335	4.64179e-15	yes	1	0	-	carbamoyltransferase	Putative carbamoyltransferase, NodU family
PSEEN2019	0	CDS	-0.428776	2.33222	1.2217	1.63565e-09	yes	1	0	-	hypothetical protein	Uncharacterized protein
PSEEN2020	aroE	CDS	-0.318182	3.14286	1.65208	0.000386495	yes	1	0	-	shikimate 5-dehydrogenase	Shikimate dehydrogenase (NADP(+)) (SDH) (EC 1.1.1.25)
PSEEN2021	aroQ-2	CDS	-0.808717	1.23653	0.306293	0.408481	no	0	0	-	aroQ-2, 3-dehydroquinate dehydratase	3-dehydroquinate dehydratase (3-dehydroquinase) (EC 4.2.1.10) (Type II DHQase)
PSEEN2022	czcC	CDS	-1.21542	0.822758	-0.281461	0.626597	no	0	0	-	cobalt-zinc-cadmium resistance protein CzcC	Cobalt-zinc-cadmium resistance protein CzcC
PSEEN2023	czcB	CDS	-1.45626	0.686688	-0.542273	0.0392112	no	0	0	-	cobalt-zinc-cadmium resistance protein CzcB	Cobalt-zinc-cadmium resistance protein CzcB
PSEEN2024	czcA	CDS	-1.10655	0.903712	-0.146065	0.692639	no	0	0	-	czcA, RND divalent metal cation efflux transporter CzcA	RND divalent metal cation efflux transporter CzcA
PSEEN2025	0	CDS	-0.678963	1.47283	0.558595	0.00151113	no	0	0	-	amino acid transporter LysE	Putative transporter, LysE family
PSEEN2026	0	CDS	-0.816087	1.22536	0.293205	0.72853	no	0	0	-	sensor histidine kinase/response regulator	Histidine kinase (EC 2.7.13.3)
PSEEN2027	0	CDS	-1.05001	0.952372	-0.0704033	0.807422	no	0	0	-	sensor histidine kinase/response regulator	Histidine kinase (EC 2.7.13.3)
PSEEN2028	0	CDS	-1.19948	0.833693	-0.262412	0.161278	no	0	0	-	MutT/NUDIX family hydrolase	Putative hydrolase, MutT/nudix family
PSEEN2029	0	CDS	-1.15969	0.862296	-0.213745	0.100282	no	0	0	-	GntR family transcriptional regulator	Putative transcriptional regulator, GntR family
PSEEN2030	0	CDS	-1.08123	0.924872	-0.112675	0.62334	no	0	0	-	gamma-carboxymuconolactone decarboxylase	Putative gamma-carboxymuconolactone decarboxylase
PSEEN2031	0	CDS	-1.15733	0.864057	-0.210801	0.185279	no	0	0	-	oxidoreductase	Putative oxidoreductase
PSEEN2032	0	CDS	-1.25702	0.795533	-0.330006	0.0267279	no	0	0	-	aldehyde dehydrogenase	Putative aldehyde dehydrogenase (EC 1.2.1.-)
PSEEN2033	0	CDS	-1.38652	0.72123	-0.471469	0.0720531	no	0	0	-	alpha/beta fold family hydrolase	Putative hydrolase, alpha/beta fold family
PSEEN2034	0	CDS	-0.889706	1.12397	0.1686	0.768072	no	0	0	-	hypothetical protein	Uncharacterized protein
PSEEN2035	0	CDS	-1.1973	0.835214	-0.259782	0.22604	no	0	0	-	luciferase family monooxygenase	Putative monooxygenase, bacterial luciferase family (EC 1.14.14.-)
PSEEN2036	0	CDS	-1.03567	0.965561	-0.0505613	0.874772	no	0	0	-	oxidoreductase	Putative oxidoreductase
PSEEN2038	0	CDS	-0.811903	1.23167	0.30062	0.03904	no	0	0	-	cytosine/purines uracil thiamine allantoin permease	Putative permease, cytosine/purines, uracil, thiamine, allantoin permease family
PSEEN2039	0	CDS	-0.529495	1.88859	0.917312	1.36483e-18	no	0	0	-	methyl-accepting chemotaxis transducer	Putative methyl-accepting chemotaxis transducer
PSEEN2040	0	CDS	-0.979663	1.02076	0.0296421	0.944659	no	0	0	-	pyridine nucleotide-disulfide oxidoreductase	Putative pyridine nucleotide-disulphide oxidoreductase
PSEEN2041	0	CDS	-0.94883	1.05393	0.0757783	0.834247	no	0	0	-	transcriptional regulator	Putative transcriptional regulator
PSEEN2042	0	CDS	-0.936805	1.06746	0.0941789	0.812397	no	0	0	-	hypothetical protein	Uncharacterized protein
PSEEN2043	0	CDS	-0.844529	1.18409	0.243782	0.761275	no	0	0	-	hypothetical protein	Uncharacterized protein
PSEEN2044	glgE	CDS	-0.8653	1.15567	0.208727	0.737252	no	0	0	-	glycosidase, alpha-amylase family protein	Alpha-1,4-glucan:maltose-1-phosphate maltosyltransferase (GMPMT) (EC 2.4.99.16) ((1->4)-alpha-D-glucan:maltose-1-phosphate alpha-D-maltosyltransferase)
PSEEN2045	0	CDS	-0.960802	1.0408	0.0576892	0.919031	no	0	0	-	trehalose synthase/glycosidase fusion protein	Maltokinase (EC 2.7.1.175) (EC 5.4.99.16) (Maltose alpha-D-glucosyltransferase) (Maltose-1-phosphate synthase)
PSEEN2046	glgB	CDS	-0.995731	1.00429	0.00617211	0.99206	no	0	0	-	glgB, glycogen branching protein	1,4-alpha-glucan branching enzyme GlgB (EC 2.4.1.18) (1,4-alpha-D-glucan:1,4-alpha-D-glucan 6-glucosyl-transferase) (Alpha-(1->4)-glucan branching enzyme) (Glycogen branching enzyme) (BE)
PSEEN2047	0	CDS	-1.05055	0.951882	-0.0711456	0.916096	no	0	0	-	outer membrane autotransporter	Putative outer membrane, autotransporter barrel domain protein
PSEEN2049	0	CDS	-0.712293	1.40392	0.489457	0.275528	no	0	0	-	glycosyl hydrolase GlgX	Putative glycosyl hydrolase GlgX (EC 3.2.1.-)
PSEEN2050	0	CDS	-0.678652	1.47351	0.559257	0.218221	no	0	0	-	hypothetical protein	Uncharacterized protein
PSEEN2051	0	CDS	-0.693192	1.4426	0.528673	0.102606	no	0	0	-	maltooligosyl trehalose synthase	Putative maltooligosyl trehalose synthase (EC 5.4.99.15)
PSEEN2052	0	CDS	-0.743298	1.34535	0.427987	0.295866	no	0	0	-	4-alpha-glucanotransferase	4-alpha-glucanotransferase (EC 2.4.1.25) (Amylomaltase) (Disproportionating enzyme)
PSEEN2053	0	CDS	-0.796098	1.25613	0.328982	0.386258	no	0	0	-	malto-oligosyltrehalose trehalohydrolase	Malto-oligosyltrehalose trehalohydrolase (MTHase) (EC 3.2.1.141) (4-alpha-D-((1->4)-alpha-D-glucano)trehalose trehalohydrolase) (Maltooligosyl trehalose trehalohydrolase)
PSEEN2054	glgA	CDS	-0.668865	1.49507	0.580214	0.164548	no	0	0	-	glgA, glycogen synthase	Glycogen synthase (EC 2.4.1.21) (Starch [bacterial glycogen] synthase)
PSEEN2055	0	CDS	-1.03189	0.969093	-0.0452934	0.931457	no	0	0	-	decarboxylase	AMP nucleosidase (EC 3.2.2.4)
PSEEN2056	0	CDS	-1.06878	0.935645	-0.0959662	0.797645	no	0	0	-	peptidyl-tRNA hydrolase domain-containing protein	RF_PROK_I domain-containing protein
PSEEN2057	0	CDS	-0.871973	1.14682	0.197645	0.367958	no	0	0	-	hypothetical protein	RES domain-containing protein
PSEEN2058	pncB-2	CDS	-0.974821	1.02583	0.0367908	0.889346	no	0	0	-	pncB-2, nicotinate phosphoribosyltransferase	Nicotinate phosphoribosyltransferase (NAPRTase) (EC 6.3.4.21)
PSEEN2059	0	CDS	-1.00083	0.999173	-0.00119408	0.997962	no	0	0	-	nicotinamidase	Putative nicotinamidase (EC 3.5.1.19)
PSEEN2060	0	CDS	-0.894929	1.11741	0.160154	0.625702	no	0	0	-	hypothetical protein	Nudix hydrolase domain-containing protein
PSEEN2061	0	CDS	-1.18784	0.841861	-0.248346	0.391909	no	0	0	-	hypothetical protein	DUF4157 domain-containing protein
PSEEN2062	0	CDS	-1.09402	0.914062	-0.129636	0.736195	no	0	0	-	TetR family transcriptional regulator	Putative transcriptional regulator, TetR family
PSEEN2063	0	CDS	-1.17187	0.853336	-0.228814	0.393588	no	0	0	-	short chain dehydrogenase/reductase family oxidoreductase	Putative oxidoreductase, short chain dehydrogenase/reductase family
PSEEN2064	0	CDS	-1.32609	0.754095	-0.407181	0.389657	no	0	0	-	2-hydroxychromene-2-carboxylate isomerase	2-hydroxychromene-2-carboxylate isomerase (EC 5.99.1.4)
PSEEN2065	0	CDS	-1.25872	0.794459	-0.331956	0.0847117	no	0	0	-	hypothetical protein	Uncharacterized protein
PSEEN2066	0	CDS	-0.802708	1.24578	0.317053	0.129035	no	0	0	-	transcriptional regulator	Putative transcriptional regulator
PSEEN2067	0	CDS	-1.19826	0.834542	-0.260944	0.168776	no	0	0	-	major facilitator transporter	Putative transporter, MFS family
PSEEN2068	0	CDS	-0.898338	1.11317	0.15467	0.79035	no	0	0	-	cytochrome b561	Putative cytochrome b561
PSEEN2069	0	CDS	-1.03972	0.961796	-0.0561967	0.914071	no	0	0	-	catalase	Catalase-related peroxidase (EC 1.11.1.-)
PSEEN2071	prtI	CDS	-1.12293	0.890529	-0.167266	0.502063	no	0	0	-	prtI, ECF sigma factor PrtI	ECF sigma factor PrtI
PSEEN2072	prtR	CDS	-1.15171	0.868277	-0.203772	0.237766	no	0	0	-	prtR, transmembrane regulator PrtR	Transmembrane regulator PrtR
PSEEN2073	0	CDS	-1.05976	0.943606	-0.0837443	0.536222	no	0	0	-	LysR family transcriptional regulator	Putative transcriptional regulator, LysR family
PSEEN2074	0	CDS	-1.05341	0.949294	-0.0750731	0.648432	no	0	0	-	short chain dehydrogenase/reductase family oxidoreductase	Putative oxidoreductase, short chain dehydrogenase/reductase family
PSEEN2076	xthA	CDS	-1.03619	0.96507	-0.0512945	0.836754	no	0	0	-	xthA, exonuclease III	Exodeoxyribonuclease III (EC 3.1.11.2)
PSEEN2077	0	CDS	-1.00592	0.994115	-0.00851561	0.975747	no	0	0	-	acetyltransferase	Putative acetyltransferase, GNAT family
PSEEN2078	0	CDS	-1.11603	0.896034	-0.158375	0.470331	no	0	0	-	surface antigen	Autotransporter assembly factor TamA (Translocation and assembly module subunit TamA)
PSEEN2079	0	CDS	-1.1838	0.844736	-0.243427	0.0603234	no	0	0	-	hypothetical protein	Uncharacterized protein
PSEEN2080	0	CDS	-0.23999	4.16683	2.05895	3.15851e-12	yes	1	0	-	hypothetical protein	Mor domain-containing protein
PSEEN2081	0	CDS	-0.822247	1.21618	0.282356	0.0987676	no	0	0	-	hypothetical protein	Uncharacterized protein
PSEEN2082	0	CDS	-0.737363	1.35618	0.439553	0.00384387	no	0	0	-	hypothetical protein	Uncharacterized protein
PSEEN2083	0	CDS	-1.01353	0.986646	-0.0193956	0.957204	no	0	0	-	penicillin amidase	Putative penicillin amidase (EC 3.5.1.11)
PSEEN2084	lpxH	CDS	-1.18738	0.842192	-0.247779	0.232334	no	0	0	-	lpxH, UDP-2,3-diacylglucosamine hydrolase	UDP-2,3-diacylglucosamine hydrolase (EC 3.6.1.54) (UDP-2,3-diacylglucosamine diphosphatase)
PSEEN2085	ppiB	CDS	-1.20712	0.828415	-0.271575	0.645007	no	0	0	-	ppiB, peptidyl-prolyl cis-trans isomerase	Peptidyl-prolyl cis-trans isomerase (PPIase) (EC 5.2.1.8)
PSEEN2086	glnS	CDS	-0.986848	1.01333	0.0190999	0.963343	no	0	0	-	glnS, glutaminyl-tRNA synthetase	Glutamine--tRNA ligase (EC 6.1.1.18) (Glutaminyl-tRNA synthetase) (GlnRS)
PSEEN2087	cysS	CDS	-1.03586	0.965381	-0.0508299	0.901487	no	0	0	-	cysS, cysteinyl-tRNA synthetase	Cysteine--tRNA ligase (EC 6.1.1.16) (Cysteinyl-tRNA synthetase) (CysRS)
PSEEN2088	0	CDS	-1.00671	0.993337	-0.00964498	0.965325	no	0	0	-	sensor histidine kinase	Histidine kinase (EC 2.7.13.3)
PSEEN2089	0	CDS	-1.01929	0.981073	-0.0275679	0.834137	no	0	0	-	DNA-binding response regulator	Putative DNA-binding response regulator
PSEEN2090	ilvE	CDS	-1.12848	0.886144	-0.174387	0.656123	no	0	0	-	ilvE, branched-chain amino acid aminotransferase	Branched-chain-amino-acid aminotransferase (EC 2.6.1.42)
PSEEN2091	0	CDS	-0.844032	1.18479	0.244631	0.164539	no	0	0	-	hypothetical protein	Uncharacterized protein
PSEEN2092	0	CDS	-0.696949	1.43483	0.520875	0.0471871	no	0	0	-	hypothetical protein	VOC domain-containing protein
PSEEN2093	ureD	CDS	-0.971376	1.02947	0.041898	0.957406	no	0	0	-	ureD, urease accessory protein UreD	Urease accessory protein UreD
PSEEN2094	ureA	CDS	-1.13797	0.878761	-0.186457	0.766493	no	0	0	-	ureA, urease subunit gamma	Urease subunit gamma (EC 3.5.1.5) (Urea amidohydrolase subunit gamma)
PSEEN2095	ureB	CDS	-1.27997	0.781269	-0.35611	0.554279	no	0	0	-	ureB, urease subunit beta	Urease subunit beta (EC 3.5.1.5) (Urea amidohydrolase subunit beta)
PSEEN2096	ureC	CDS	-1.12926	0.885537	-0.175376	0.224029	no	0	0	-	ureC, urease subunit alpha	Urease subunit alpha (EC 3.5.1.5) (Urea amidohydrolase subunit alpha)
PSEEN2097	ureE	CDS	-1.23222	0.811543	-0.30126	0.502926	no	0	0	-	ureE, urease accessory protein UreE	Urease accessory protein UreE
PSEEN2098	ureJ	CDS	-1.28086	0.780724	-0.357115	0.31537	no	0	0	-	ureJ, urease accessory protein UreJ	Urease accessory protein UreJ
PSEEN2099	ureF	CDS	-0.923373	1.08299	0.115015	0.772741	no	0	0	-	ureF, urease accessory protein UreF	Urease accessory protein UreF
PSEEN2100	ureG	CDS	-1.13703	0.879483	-0.185272	0.599029	no	0	0	-	ureG, urease accessory protein UreG	Urease accessory protein UreG
PSEEN2101	0	CDS	-0.699329	1.42994	0.515957	0.0109298	no	0	0	-	hypothetical protein	Uncharacterized protein
PSEEN2102	0	CDS	-0.258609	3.86684	1.95115	2.3587e-16	yes	1	0	-	hypothetical protein	Uncharacterized protein
PSEEN2103	0	CDS	-0.771655	1.29592	0.373971	0.000566398	no	0	0	-	LysR family transcriptional regulator	Putative transcriptional regulator, LysR family
PSEEN2104	0	CDS	-0.653771	1.52959	0.613142	0.00667496	no	0	0	-	hypothetical protein	Uncharacterized protein
PSEEN2105	0	CDS	-0.918065	1.08925	0.123332	0.79468	no	0	0	-	hypothetical protein	Uncharacterized protein
PSEEN2106	0	CDS	-1.04689	0.955215	-0.0661031	0.759302	no	0	0	-	hypothetical protein	Uncharacterized protein
PSEEN2107	0	CDS	-1.11313	0.898371	-0.154616	0.628567	no	0	0	-	hypothetical protein	STN domain-containing protein
PSEEN2108	0	CDS	-1.02092	0.979507	-0.0298717	0.933038	no	0	0	-	ECF subfamily RNA polymerase sigma-70 factor	Putative sigma-70 factor, ECF subfamily
PSEEN2109	0	CDS	-0.998743	1.00126	0.00181457	0.997503	no	0	0	-	transmembrane sensor	Putative transmembrane sensor
PSEEN2110	0	CDS	-1.12459	0.889216	-0.169395	0.544884	no	0	0	-	type II secretion system protein J	Type II secretion system protein J
PSEEN2111	0	CDS	-1.07797	0.927669	-0.108318	0.759972	no	0	0	-	type II secretion system protein G	General secretion pathway protein H (Type II secretion system protein H)
PSEEN2112	0	CDS	-0.904872	1.10513	0.144215	0.72853	no	0	0	-	hypothetical protein	T2SSC domain-containing protein
PSEEN2113	0	CDS	-0.672926	1.48605	0.57148	0.0958531	no	0	0	-	hypothetical protein	Uncharacterized protein
PSEEN2114	0	CDS	-0.634692	1.57557	0.655872	0.030191	no	0	0	-	hypothetical protein	Uncharacterized protein
PSEEN2115	0	CDS	-0.447209	2.23609	1.16098	0.0134895	yes	1	0	-	thiamine pyrophosphate	Putative thiamine pyrophosphate
PSEEN2116	0	CDS	-0.3715	2.69179	1.42857	0.0018704	yes	1	0	Q1 - upregulated	monoamine oxidase	Putative monoamine oxidase
PSEEN2117	0	CDS	-1.24695	0.801957	-0.318403	0.201414	no	0	0	-	hypothetical protein	Uncharacterized protein
PSEEN2118	metY	CDS	-1.06105	0.942458	-0.0854994	0.759849	no	0	0	-	metY, O-acetylhomoserine aminocarboxypropyltransferase	O-acetylhomoserine sulfhydrylase (EC 2.5.1.49)
PSEEN2119	0	CDS	-0.536247	1.86481	0.899029	0.0319648	no	0	0	-	hypothetical protein	Uncharacterized protein
PSEEN2120	0	CDS	-0.74269	1.34646	0.429169	0.300298	no	0	0	-	hypothetical protein	Uncharacterized protein
PSEEN2122	0	CDS	-0.999213	1.00079	0.00113595	0.997654	no	0	0	-	hypothetical protein	Uncharacterized protein
PSEEN2123	0	CDS	-0.891486	1.12172	0.165716	0.590847	no	0	0	-	electron transporter, SCO1/SenC family protein/cytochrome c	Putative electron transporter, SCO1/SenC family protein/cytochrome c
PSEEN2124	0	CDS	-1.10955	0.901268	-0.149971	0.636739	no	0	0	-	hypothetical protein	Plastocyanin-like domain-containing protein
PSEEN2125	0	CDS	-1.41617	0.70613	-0.501994	0.0761821	no	0	0	-	hypothetical protein	Probable membrane transporter protein
PSEEN2126	0	CDS	-0.906275	1.10342	0.14198	0.66412	no	0	0	-	hypothetical protein	PDZ domain-containing protein
PSEEN2128	0	CDS	-1.02212	0.978357	-0.0315666	0.862267	no	0	0	-	hypothetical protein	Uncharacterized protein
PSEEN2129	0	CDS	-1.24369	0.804061	-0.314623	0.228814	no	0	0	-	dioxygenase subunit beta	Carnitine monooxygenase reductase subunit (EC 1.14.13.239) (Carnitine monooxygenase beta subunit)
PSEEN2130	0	CDS	-1.0434	0.958404	-0.0612934	0.684547	no	0	0	-	dioxygenase subunit alpha	Carnitine monooxygenase oxygenase subunit (EC 1.14.13.239) (Carnitine monooxygenase alpha subunit)
PSEEN2131	0	CDS	-1.16457	0.858687	-0.219796	0.356375	no	0	0	-	putative transporter	Putative betaine/choline/glycine transport protein (BCCT family)
PSEEN2132	0	CDS	-1.19739	0.835151	-0.259892	0.400497	no	0	0	-	tartrate dehydrogenase	D-malate dehydrogenase [decarboxylating] (EC 1.1.1.83)
PSEEN2133	0	CDS	-1.30123	0.768501	-0.379882	0.270851	no	0	0	-	LysR family transcriptional regulator	Putative transcriptional regulator, LysR family
PSEEN2134	0	CDS	-1.06205	0.941575	-0.0868522	0.651283	no	0	0	-	acetyltransferase	Putative acetyltransferase, GNAT family
PSEEN2135	0	CDS	-1.03357	0.967519	-0.0476376	0.909174	no	0	0	-	carboxymuconolactone decarboxylase	Putative carboxymuconolactone decarboxylase
PSEEN2136	0	CDS	-1.23594	0.809104	-0.305603	0.17524	no	0	0	-	aspartyl/asparaginyl beta-hydroxylase	Putative Aspartyl/Asparaginyl beta-hydroxylase
PSEEN2137	0	CDS	-1.0636	0.940201	-0.0889593	0.678381	no	0	0	-	2'-5' RNA ligase	RNA 2',3'-cyclic phosphodiesterase (RNA 2',3'-CPDase) (EC 3.1.4.58)
PSEEN2138	0	CDS	-0.693884	1.44116	0.527233	0.0588742	no	0	0	-	ABC transporter ATPase	Putative ABC transporter with duplicated ATPase domain (EC 3.6.3.-)
PSEEN2139	0	CDS	-0.435841	2.29442	1.19813	0.00623662	yes	1	0	-	thioesterase	Putative thioesterase
PSEEN2140	0	CDS	-0.364486	2.74359	1.45607	0.0230065	yes	1	0	-	hypothetical protein	Uncharacterized protein
PSEEN2141	0	CDS	-0.132867	7.52633	2.91195	6.4246e-10	yes	1	0	-	O-methyltransferase	Putative O-methyltransferase (EC 2.1.1.-)
PSEEN2142	0	CDS	-0.128763	7.7662	2.95721	3.62529e-11	yes	1	0	-	multidrug efflux protein MATE family	Putative multidrug efflux protein, MatE family
PSEEN2143	0	CDS	-0.26414	3.78587	1.92062	9.13701e-10	yes	1	0	-	sensor histidine kinase	Histidine kinase (EC 2.7.13.3)
PSEEN2144	0	CDS	-0.293187	3.41079	1.77011	1.80095e-09	yes	1	0	-	response regulator	Putative response regulator, LuxR family
PSEEN2146	0	CDS	-0.105009	9.52303	3.25142	0.000255191	yes	1	0	-	hypothetical protein	Uncharacterized protein
PSEEN2147	0	CDS	-0.170131	5.87783	2.55528	0.0049532	yes	1	0	-	hypothetical protein	Uncharacterized protein
PSEEN2148	0	CDS	-0.219031	4.56556	2.19079	0.000347319	yes	1	0	-	hypothetical protein	Uncharacterized protein
PSEEN2149	0	CDS	-0.319434	3.13053	1.64641	0.011066	yes	1	0	-	non-ribosomal peptide synthetase	Putative non-ribosomal peptide synthetase
[truncated: 3,261 more rows]

## Sheet: p<0.05 FC>2 only
									See Kretsch et al. 2021; label represents quadrant in figure 3B.
gene	gene name (UniProt)	-1/FC (WT/KO)	FC (WT/KO)	log2 FC (WT/KO)	p adj	Diff. Reg. p < 0.05 FC > 2 ?	UP	DOWN	observed in secreted proteome?	GTF annotation (Pseudomonas genome database)	annotation (UniProt)
PSEEN0973	0	-0.356942	2.80158	1.48624	1.37775e-07	yes	1	0	Q1 - upregulated	dihydrodipicolinate synthase	Putative Dihydrodipicolinate synthase (EC 4.2.1.52)
PSEEN0974	0	-0.249352	4.0104	2.00375	2.10668e-09	yes	1	0	Q1 - upregulated	hypothetical protein	Uncharacterized protein
PSEEN2479	0	-0.438804	2.27892	1.18835	0.0142007	yes	1	0	Q1 - upregulated	hypothetical protein	Uncharacterized protein
PSEEN2480	0	-0.397419	2.51623	1.33127	0.020916	yes	1	0	Q1 - upregulated	hypothetical protein	Uncharacterized protein
PSEEN0540	0	-0.450076	2.22185	1.15176	4.09042e-11	yes	1	0	Q1 - upregulated	hypothetical protein	Uncharacterized protein
PSEEN0541	0	-0.397457	2.516	1.33113	4.35077e-15	yes	1	0	Q1 - upregulated	hypothetical protein	Uncharacterized protein
PSEEN0864	0	-0.37089	2.69622	1.43094	2.30466e-18	yes	1	0	Q1 - upregulated	hypothetical protein	Uncharacterized protein
PSEEN1550	aprA	-0.470019	2.12758	1.08921	0.000842743	yes	1	0	Q1 - upregulated	aprA, alkaline metalloprotease AprA	Metalloprotease AprA (EC 3.4.24.-)
PSEEN1634	0	-0.389672	2.56626	1.35967	7.02196e-07	yes	1	0	Q1 - upregulated	hypothetical protein	CMP/dCMP-type deaminase domain-containing protein
PSEEN2116	0	-0.3715	2.69179	1.42857	0.0018704	yes	1	0	Q1 - upregulated	monoamine oxidase	Putative monoamine oxidase
PSEEN2493	bauB	-0.447028	2.23699	1.16156	3.25042e-05	yes	1	0	Q1 - upregulated	bauB, ferric siderophore ABC transporter periplasmic siderophore-binding protein bauB	Ferric siderophore ABC transporter, periplasmic siderophore-binding protein bauB
PSEEN2567	CbpD	-0.342419	2.9204	1.54616	2.08621e-17	yes	1	0	Q1 - upregulated	hypothetical protein	Chitin-binding type-4 domain-containing protein
PSEEN2906	0	-0.381206	2.62325	1.39136	0.000761386	yes	1	0	Q1 - upregulated	hypothetical protein	DUF1842 domain-containing protein
PSEEN3594	0	-0.0635494	15.7358	3.97598	9.56269e-76	yes	1	0	Q1 - upregulated	hypothetical protein	Uncharacterized protein
PSEEN4323	0	-0.468116	2.13622	1.09506	8.56439e-10	yes	1	0	Q1 - upregulated	hypothetical protein	Uncharacterized protein
PSEEN5035	0	-0.130725	7.64964	2.93539	5.42707e-17	yes	1	0	Q1 - upregulated	hypothetical protein	Uncharacterized protein
PSEEN5036	0	-0.231931	4.31162	2.10823	1.55459e-05	yes	1	0	Q1 - upregulated	hypothetical protein	Uncharacterized protein
PSEEN5276	0	-0.336992	2.96743	1.56922	4.67971e-18	yes	1	0	Q1 - upregulated	hemolysin co-regulated protein 1A	Hemolysin co-regulated protein 1A
PSEEN0134	0	-0.00178236	561.054	9.13199	8.4589e-22	yes	1	0	Q3	pvfA, PvfA	Uncharacterized protein
PSEEN2523	0	-0.419987	2.38103	1.25158	0.00138612	yes	1	0	Q3	hypothetical protein	Uncharacterized protein
PSEEN4153	0	-3.08907	0.323722	-1.62717	2.53095e-05	yes	0	-1	Q4 - downregulated	hypothetical protein	Uncharacterized protein
PSEEN1557	0	-3.00863	0.332377	-1.58911	0.0239936	yes	0	-1	-	fabG, 3-ketoacyl-ACP reductase	Putative oxidoreductase, short-chain dehydrogenase/reductase family
PSEEN0131	0	-0.0260682	38.3609	5.26156	1.83813e-32	yes	1	0	-	pvfD, PvfD	Uncharacterized protein
PSEEN0132	0	-0.00275299	363.241	8.50478	4.30072e-14	yes	1	0	-	pvfC, PvfC	Putative non ribosomal peptide synthethase, loading module
PSEEN0133	0	-0.0027086	369.194	8.52824	5.39617e-20	yes	1	0	-	pvfB, PvfB	Uncharacterized protein
PSEEN0621	0	-0.287221	3.48164	1.79977	1.78235e-07	yes	1	0	-	long-chain-fatty-acid--luciferin-component ligase, acyl-protein synthase LuxE	Putative Long-chain-fatty-acid--luciferin-component ligase, acyl-protein synthase LuxE (EC 6.2.1.19)
PSEEN0622	0	-0.342175	2.92248	1.54719	3.34361e-06	yes	1	0	-	hypothetical protein	Long-chain-fatty-acyl-CoA reductase (EC 1.2.1.50)
PSEEN0623	0	-0.312416	3.20086	1.67846	1.5513e-05	yes	1	0	-	AMP-dependent synthetase/ligase	Putative AMP-dependent synthetase/ligase
PSEEN0961	0	-0.238097	4.19998	2.07038	0.000411205	yes	1	0	-	hypothetical protein	Uncharacterized protein
PSEEN0963	0	-0.446459	2.23985	1.1634	2.35892e-07	yes	1	0	-	hydrolase	Putative hydrolase predicted phosphatase (EC 3.1.3.18)
PSEEN0964	0	-0.455224	2.19672	1.13535	2.91082e-07	yes	1	0	-	clavaminate synthase-like protein	Putative clavaminate synthase-like PvcA-like domain
PSEEN0968	0	-0.436315	2.29192	1.19656	4.99915e-07	yes	1	0	-	outer membrane autotransporter	Putative outer membrane autotransporter
PSEEN0969	#N/A	-0.212642	4.70275	2.2335	8.66432e-07	yes	1	0	-	hypothetical protein	#N/A
PSEEN0970	0	-0.341433	2.92883	1.55033	9.77015e-12	yes	1	0	-	hypothetical protein	Uncharacterized protein
PSEEN0971	0	-0.410501	2.43605	1.28454	1.90443e-10	yes	1	0	-	hypothetical protein	Uncharacterized protein
PSEEN0972	0	-0.369274	2.70802	1.43724	1.32925e-10	yes	1	0	-	hypothetical protein	Uncharacterized protein
PSEEN0975	0	-0.47835	2.09052	1.06386	2.83038e-05	yes	1	0	-	hypothetical protein	Pyruvate carboxyltransferase domain-containing protein
PSEEN0977	0	-0.374712	2.66871	1.41615	8.75114e-08	yes	1	0	-	SDR family dehydrogenase	Putative dehydrogenase, SDR family
PSEEN2016	0	-0.454551	2.19997	1.13749	1.44418e-12	yes	1	0	-	hypothetical protein	Uncharacterized protein
PSEEN2017	0	-0.422964	2.36427	1.24139	6.37328e-23	yes	1	0	-	amino acid transporter LysE	Putative transporter, LysE family
PSEEN2018	0	-0.42239	2.36748	1.24335	4.64179e-15	yes	1	0	-	carbamoyltransferase	Putative carbamoyltransferase, NodU family
PSEEN2019	0	-0.428776	2.33222	1.2217	1.63565e-09	yes	1	0	-	hypothetical protein	Uncharacterized protein
PSEEN2020	aroE	-0.318182	3.14286	1.65208	0.000386495	yes	1	0	-	shikimate 5-dehydrogenase	Shikimate dehydrogenase (NADP(+)) (SDH) (EC 1.1.1.25)
PSEEN2139	0	-0.435841	2.29442	1.19813	0.00623662	yes	1	0	-	thioesterase	Putative thioesterase
PSEEN2140	0	-0.364486	2.74359	1.45607	0.0230065	yes	1	0	-	hypothetical protein	Uncharacterized protein
PSEEN2141	0	-0.132867	7.52633	2.91195	6.4246e-10	yes	1	0	-	O-methyltransferase	Putative O-methyltransferase (EC 2.1.1.-)
PSEEN2142	0	-0.128763	7.7662	2.95721	3.62529e-11	yes	1	0	-	multidrug efflux protein MATE family	Putative multidrug efflux protein, MatE family
PSEEN2143	0	-0.26414	3.78587	1.92062	9.13701e-10	yes	1	0	-	sensor histidine kinase	Histidine kinase (EC 2.7.13.3)
PSEEN2144	0	-0.293187	3.41079	1.77011	1.80095e-09	yes	1	0	-	response regulator	Putative response regulator, LuxR family
PSEEN2146	0	-0.105009	9.52303	3.25142	0.000255191	yes	1	0	-	hypothetical protein	Uncharacterized protein
PSEEN2147	0	-0.170131	5.87783	2.55528	0.0049532	yes	1	0	-	hypothetical protein	Uncharacterized protein
PSEEN2148	0	-0.219031	4.56556	2.19079	0.000347319	yes	1	0	-	hypothetical protein	Uncharacterized protein
PSEEN2149	0	-0.319434	3.13053	1.64641	0.011066	yes	1	0	-	non-ribosomal peptide synthetase	Putative non-ribosomal peptide synthetase
PSEEN2151	0	-0.155952	6.41224	2.68083	0.00297461	yes	1	0	-	ornithine cyclodeaminase	Putative Ornithine cyclodeaminase (EC 4.3.1.12)
PSEEN2152	0	-0.209507	4.7731	2.25493	0.00193536	yes	1	0	-	cysteine synthase	Putative Cysteine synthase (EC 2.5.1.47)
PSEEN2153	0	-0.24729	4.04384	2.01572	0.00369846	yes	1	0	-	polyketide synthase	Putative polyketide synthase
PSEEN2154	0	-0.272743	3.66646	1.87439	0.00547214	yes	1	0	-	non-ribosomal peptide synthetase	Putative non-ribosomal peptide synthetase
PSEEN2469	0	-0.485582	2.05939	1.04221	7.30516e-09	yes	1	0	-	SAM-dependent methyltransferase	Putative SAM-dependent methyltransferase
PSEEN2470	0	-0.473367	2.11253	1.07897	1.45061e-05	yes	1	0	-	glycosyltransferase	Putative glycosyltransferase
PSEEN2471	0	-0.442163	2.26161	1.17735	0.000139449	yes	1	0	-	hypothetical protein	Uncharacterized protein
PSEEN2476	0	-0.497803	2.00883	1.00635	0.00463488	yes	1	0	-	asparagine synthetase	Putative asparagine synthetase (EC 6.3.5.4)
PSEEN2478	0	-0.476504	2.09862	1.06944	0.00103284	yes	1	0	-	hypothetical protein	Uncharacterized protein
PSEEN2705	0	-2.12138	0.471391	-1.085	1.4772e-08	yes	0	-1	-	short chain dehydrogenase/reductase family oxidoreductase	Putative oxidoreductase, short-chain dehydrogenase/reductase family
PSEEN3042	macB1	-0.176039	5.68058	2.50604	1.09623e-11	yes	1	0	-	macB, macrolide ABC efflux protein MacB	Macrolide export ATP-binding/permease protein MacB 1 (EC 7.6.2.-)
PSEEN3043	macA	-0.145883	6.85483	2.77712	3.79287e-11	yes	1	0	-	macA, macrolide efflux protein MacA	Macrolide efflux protein MacA
PSEEN3044	0	-0.140689	7.10788	2.82942	2.20675e-11	yes	1	0	-	non-ribosomal peptide synthetase, terminal component	Putative non-ribosomal peptide synthetase, terminal component
PSEEN3045	0	-0.146521	6.82497	2.77082	2.93979e-14	yes	1	0	-	non ribosomal peptide synthetase	Putative non ribosomal peptide synthetase
PSEEN3321	0	-0.16692	5.99089	2.58277	1.24617e-25	yes	1	0	-	hypothetical protein	Uncharacterized protein
PSEEN3322	0	-0.182733	5.47247	2.45219	1.70588e-37	yes	1	0	-	major facilitator transporter	Putative transporter, MFS superfamily
PSEEN3323	0	-0.238279	4.19676	2.06928	1.10708e-56	yes	1	0	-	LysR family transcriptional regulator	Putative transcriptional regulator, LysR family
PSEEN3327	0	-0.458609	2.18051	1.12466	1.18195e-05	yes	1	0	-	hypothetical protein	Uncharacterized protein
PSEEN3331	0	-0.134691	7.4244	2.89227	8.50364e-45	yes	1	0	-	hypothetical protein	Uncharacterized protein
PSEEN3332	0	-0.0856476	11.6757	3.54544	8.58461e-38	yes	1	0	-	non-ribosomal peptide synthetase	Putative non-ribosomal peptide synthetase
PSEEN3335	0	-0.156754	6.37941	2.67342	1.28121e-20	yes	1	0	-	LuxR family transcriptional regulator	Putative transcriptional regulator, LuxR family
PSEEN4748	0	-2.76236	0.362009	-1.4659	2.48702e-11	yes	0	-1	-	LpxA-type transferase	Putative LpxA-type transferase
PSEEN5520	hcnC	-0.385079	2.59687	1.37677	0.000181809	yes	1	0	-	hcnC, hydrogen cyanide synthase HcnC	Hydrogen cyanide synthase HcnC
PSEEN5521	hcnB	-0.397011	2.51882	1.33275	3.26231e-06	yes	1	0	-	hcnB, hydrogene cyanide synthase HcnB	Hydrogene cyanide synthase HcnB
PSEEN5522	hcnA	-0.439161	2.27707	1.18718	4.86098e-05	yes	1	0	-	hcnA, hydrogen cyanide synthase HcnA	Hydrogen cyanide synthase HcnA
PSEEN5014	0	-0.372954	2.68129	1.42293	5.52794e-18	yes	1	0	-	hypothetical protein	Uncharacterized protein
PSEEN5015	0	-0.45076	2.21847	1.14957	2.54008e-14	yes	1	0	-	hypothetical protein	Uncharacterized protein
PSEEN5016	0	-0.461749	2.16568	1.11482	8.05335e-12	yes	1	0	-	hypothetical protein	Uncharacterized protein
PSEEN4535	algD	-0.352734	2.835	1.50335	0.000301856	yes	1	0	-	algD, GDP-mannose 6-dehydrogenase	GDP-mannose 6-dehydrogenase (EC 1.1.1.132)
PSEEN4542	algL	-0.414876	2.41036	1.26925	0.00200859	yes	1	0	-	algL, poly(beta-D-mannuronate) lyase	Alginate lyase (EC 4.2.2.3) (Poly(beta-D-mannuronate) lyase)
PSEEN5017	0	-0.304619	3.28279	1.71492	2.28668e-20	yes	1	0	-	sensory box protein/response regulator (hybrid)	Putative sensory box protein/response regulator (Hybrid)
PSEEN2339	0	-2.50595	0.399051	-1.32536	5.16563e-33	yes	0	-1	-	signal transduction protein	Putative signal transduction protein, GGDEF domain
PSEEN_16s_6	#N/A	-0.475054	2.10503	1.07384	0.027251	yes	1	0	-	ribosomal RNA 16s	#N/A
PSEEN0028	0	-0.274393	3.64441	1.86568	6.25465e-08	yes	1	0	-	hypothetical protein	Uncharacterized protein
PSEEN0055	0	-5.62148	0.177889	-2.49095	4.54512e-15	yes	0	-1	-	hypothetical protein	Uncharacterized protein
PSEEN0136	0	-0.208397	4.79853	2.26259	7.3235e-26	yes	1	0	-	hypothetical protein	Uncharacterized protein
PSEEN0137	0	-0.105552	9.47398	3.24397	1.82579e-141	yes	1	0	-	GntR family transcriptional regulator	Putative transcriptional regulator, GntR family
PSEEN0152	0	-0.473518	2.11185	1.07851	0.037857	yes	1	0	-	MarR family transcriptional regulator	Putative transcriptional activator, MarR family
PSEEN0279	0	-0.185694	5.3852	2.429	7.8175e-87	yes	1	0	-	hypothetical protein	DarT domain-containing protein
PSEEN0401	0	-0.294598	3.39446	1.76318	0.000905043	yes	1	0	-	amino oxydase	Putative amino oxydase (EC 1.-.-.-)
PSEEN0406	0	-0.243943	4.09932	2.03539	0.000544811	yes	1	0	-	hypothetical protein	Uncharacterized protein
PSEEN0522	0	-0.345064	2.89801	1.53506	2.87717e-17	yes	1	0	-	hypothetical protein	ImpA_N domain-containing protein
PSEEN0523	0	-0.264013	3.78769	1.92132	2.67265e-13	yes	1	0	-	hypothetical protein	Uncharacterized protein
PSEEN0524	0	-0.435095	2.29835	1.2006	2.78031e-16	yes	1	0	-	hypothetical protein	Uncharacterized protein
PSEEN0525	0	-0.317335	3.15125	1.65592	2.38755e-16	yes	1	0	-	hypothetical protein	GPW_gp25 domain-containing protein
PSEEN0526	0	-0.270688	3.6943	1.8853	2.83896e-38	yes	1	0	-	hypothetical protein	Uncharacterized protein
PSEEN0527	0	-0.214073	4.6713	2.22382	2.21933e-48	yes	1	0	-	hypothetical protein	Uncharacterized protein
PSEEN0528	0	-0.350689	2.85153	1.51174	1.07224e-43	yes	1	0	-	ClpA/B-type protease	Putative ClpA/B-type protease
PSEEN0529	0	-0.318138	3.14329	1.65228	1.41189e-24	yes	1	0	-	sigma-54 dependent transcriptional regulator	Putative sigma-54 dependent transcriptional regulator
PSEEN0530	0	-0.224665	4.45107	2.15415	1.41156e-12	yes	1	0	-	hypothetical protein	Uncharacterized protein
PSEEN0531	0	-0.247862	4.0345	2.01239	7.47883e-37	yes	1	0	-	hypothetical protein	FHA domain-containing protein
PSEEN0533	0	-0.410806	2.43424	1.28347	2.5603e-20	yes	1	0	-	hypothetical protein	Uncharacterized protein
PSEEN0534	0	-0.298158	3.35393	1.74585	3.91628e-24	yes	1	0	-	hypothetical protein	DotU domain-containing protein
PSEEN0535	0	-0.32562	3.07106	1.61874	5.43188e-54	yes	1	0	-	hypothetical protein	Uncharacterized protein
PSEEN0536	stp1	-0.279382	3.57933	1.83969	1.13833e-30	yes	1	0	-	stp1, Serine/threonine phosphoprotein phosphatase Stp1	Serine/threonine phosphoprotein phosphatase Stp1 (EC 3.1.3.16)
PSEEN0537	stk1	-0.47767	2.0935	1.06591	1.20333e-08	yes	1	0	-	stk1, Serine-threonine kinase Stk1	Non-specific serine/threonine protein kinase (EC 2.7.11.1)
PSEEN0539	#N/A	-0.132135	7.56805	2.91992	1.02036e-36	yes	1	0	-	hemolysin co-regulated protein 1B	#N/A
PSEEN0546	0	-0.483254	2.06931	1.04915	0.000347225	yes	1	0	-	hypothetical protein	Uncharacterized protein
PSEEN0547	#N/A	-0.309009	3.23615	1.69428	0.000544811	yes	1	0	-	NA	#N/A
PSEEN0607	#N/A	-0.247307	4.04356	2.01562	8.12314e-08	yes	1	0	-	hypothetical protein	#N/A
PSEEN0609	ribB	-0.479422	2.08585	1.06063	4.16112e-07	yes	1	0	-	ribB, 3,4-dihydroxy-2-butanone 4-phosphate synthase	3,4-dihydroxy-2-butanone 4-phosphate synthase (DHBP synthase) (EC 4.1.99.12)
PSEEN0653	0	-0.494187	2.02352	1.01687	3.05678e-14	yes	1	0	-	LuxR family DNA-binding response regulator	Putative DNA-binding response regulator, LuxR family
PSEEN0699	mmsA-2	-2.20691	0.453122	-1.14203	2.58028e-11	yes	0	-1	-	mmsA-2, methylmalonate-semialdehyde dehydrogenase, oxidoreductase protein	Methylmalonate-semialdehyde dehydrogenase, oxidoreductase protein (EC 1.2.1.27)
PSEEN0732	0	-0.436725	2.28977	1.1952	1.03232e-11	yes	1	0	-	acetyltransferase	Putative acetyltransferase, GNAT family
PSEEN0831	0	-0.39921	2.50495	1.32478	4.16876e-16	yes	1	0	-	hypothetical protein	Uncharacterized protein
PSEEN0832	0	-0.4296	2.32775	1.21893	1.06677e-09	yes	1	0	-	hypothetical protein	Uncharacterized protein
PSEEN0833	0	-0.431387	2.3181	1.21295	5.06515e-17	yes	1	0	-	hypothetical protein	Uncharacterized protein
PSEEN0848	0	-0.159804	6.25766	2.64562	3.63687e-09	yes	1	0	-	betaine-aldehyde dehydrogenase	Putative betaine-aldehyde dehydrogenase (EC 1.2.1.-)
PSEEN0849	0	-0.190038	5.26211	2.39564	6.13653e-12	yes	1	0	-	NCS1 nucleoside transporter	Putative transporter, NCS1 nucleoside transporter family
PSEEN0850	0	-0.121059	8.26044	3.04622	2.4739e-09	yes	1	0	-	hypothetical protein	SnoaL-like domain-containing protein
PSEEN0861	#N/A	-0.121641	8.22092	3.0393	1.27813e-37	yes	1	0	-	hemolysin co-regulated protein 1A	#N/A
PSEEN0862	0	-0.332695	3.00576	1.58773	2.68814e-11	yes	1	0	-	hypothetical protein	Uncharacterized protein
PSEEN0866	0	-0.398666	2.50837	1.32675	7.77799e-08	yes	1	0	-	hypothetical protein	Uncharacterized protein
PSEEN0867	0	-0.390302	2.56212	1.35734	0.0103834	yes	1	0	-	hypothetical protein	Uncharacterized protein
PSEEN0938	0	-0.459495	2.1763	1.12188	0.000828093	yes	1	0	-	hypothetical protein	Uncharacterized protein
PSEEN1033	0	-0.17895	5.58816	2.48237	1.92211e-06	yes	1	0	-	hypothetical protein	Uncharacterized protein
PSEEN1113PSEEN1114	#N/A	-0.479172	2.08693	1.06138	0.0282078	yes	1	0	-	NA	#N/A
PSEEN1130	0	-0.461521	2.16675	1.11553	0.0354004	yes	1	0	-	hypothetical protein	Uncharacterized protein
PSEEN1291	0	-2.13418	0.468563	-1.09368	1.85302e-11	yes	0	-1	-	3-hydroxyisobutyrate dehydrogenase	Putative 3-hydroxyisobutyrate dehydrogenase (EC 1.1.1.31)
PSEEN1292	0	-2.79536	0.357735	-1.48304	7.62717e-18	yes	0	-1	-	signal transduction protein	Putative signal transduction protein GGDEF/EAL domain
PSEEN1303	0	-2.2852	0.437599	-1.19232	1.84086e-05	yes	0	-1	-	short chain dehydrogenase/reductase family oxidoreductase	Putative oxidoreductase, short-chain alcohol dehydrogenase/reductase family (EC 1.-.-.-)
PSEEN1326	0	-0.382977	2.61112	1.38467	0.000486086	yes	1	0	-	hypothetical protein	Uncharacterized protein
PSEEN1347	dctA	-2.5793	0.387702	-1.36698	1.20408e-10	yes	0	-1	-	dctA-1, C4-dicarboxylate transporter DctA	C4-dicarboxylate transport protein
PSEEN1424	0	-0.453072	2.20716	1.14219	0.0282421	yes	1	0	-	hypothetical protein	Uncharacterized protein
PSEEN1525	prmB	-2.50474	0.399242	-1.32466	1.11689e-13	yes	0	-1	-	prmB, N5-glutamine S-adenosyl-L-methionine-dependent methyltransferase	50S ribosomal protein L3 glutamine methyltransferase (L3 MTase) (EC 2.1.1.298) (N5-glutamine methyltransferase PrmB)
PSEEN1568	0	-2.27385	0.439783	-1.18514	0.0127894	yes	0	-1	-	hypothetical protein	Uncharacterized protein
PSEEN1677	0	-0.294979	3.39008	1.76132	5.13934e-17	yes	1	0	-	sulfatase	Putative sulfatase
PSEEN1678	0	-0.128629	7.7743	2.95871	2.74449e-43	yes	1	0	-	hypothetical protein	Uncharacterized protein
PSEEN1679	0	-0.418648	2.38864	1.25619	2.98571e-19	yes	1	0	-	hypothetical protein	Uncharacterized protein
PSEEN1720	0	-2.20603	0.453303	-1.14145	6.65141e-23	yes	0	-1	-	glutathione S-transferase	Putative glutathione S-transferase
PSEEN1832	0	-0.499042	2.00384	1.00277	0.0020236	yes	1	0	-	hypothetical protein	Uncharacterized protein
PSEEN1902	prpB	-3.06482	0.326283	-1.6158	4.95057e-06	yes	0	-1	-	prpB, 2-methylisocitrate lyase	2-methylisocitrate lyase (2-MIC) (MICL) (EC 4.1.3.30) ((2R,3S)-2-methylisocitrate lyase)
PSEEN1903	prpC	-2.52529	0.395994	-1.33645	1.00301e-05	yes	0	-1	-	prpC, methylcitrate synthase	Citrate synthase
PSEEN1905	0	-2.15594	0.463835	-1.10832	3.41609e-07	yes	0	-1	-	aconitate hydratase	Aconitate hydratase (EC 4.2.1.3)
PSEEN1982	0	-0.275746	3.62652	1.85859	0.0251346	yes	1	0	-	hypothetical protein	Uncharacterized protein
PSEEN1983	0	-0.187785	5.32525	2.41285	0.00575855	yes	1	0	-	hypothetical protein	Uncharacterized protein
PSEEN1984	0	-0.34549	2.89444	1.53328	0.00296331	yes	1	0	-	hypothetical protein	Uncharacterized protein
PSEEN1985	0	-0.438857	2.27865	1.18818	0.0271563	yes	1	0	-	hypothetical protein	Uncharacterized protein
PSEEN1995	0	-0.13526	7.39317	2.88619	2.36918e-57	yes	1	0	-	hypothetical protein	Uncharacterized protein
PSEEN2080	0	-0.23999	4.16683	2.05895	3.15851e-12	yes	1	0	-	hypothetical protein	Mor domain-containing protein
PSEEN2102	0	-0.258609	3.86684	1.95115	2.3587e-16	yes	1	0	-	hypothetical protein	Uncharacterized protein
PSEEN2115	0	-0.447209	2.23609	1.16098	0.0134895	yes	1	0	-	thiamine pyrophosphate	Putative thiamine pyrophosphate
PSEEN2257	0	-2.34236	0.42692	-1.22796	0.0296053	yes	0	-1	-	hypothetical protein	Uncharacterized protein
PSEEN2278	0	-0.132536	7.54515	2.91555	8.50364e-45	yes	1	0	-	hypothetical protein	Uncharacterized protein
PSEEN2313	mexE	-2.53214	0.394922	-1.34036	0.0269784	yes	0	-1	-	mexE, multidrug efflux RND membrane fusion protein MexE	Multidrug efflux RND membrane fusion protein MexE
PSEEN2464	lpsI	-3.22191	0.310375	-1.68792	1.05703e-18	yes	0	-1	-	lpsI, acetoacetyl-CoA transferase subunit alpha	3-oxoadipate CoA-transferase (EC 2.8.3.6)
PSEEN2465	lpsJ	-2.05564	0.486466	-1.03959	1.17883e-08	yes	0	-1	-	lpsJ, acetoacetyl-CoA transferase subunit beta	3-oxoadipate CoA-transferase (EC 2.8.3.6)
PSEEN2483	0	-0.220724	4.53055	2.17969	3.79287e-11	yes	1	0	-	hypothetical protein	Uncharacterized protein
PSEEN2494	bauE	-0.374998	2.66668	1.41504	1.64798e-06	yes	1	0	-	bauE, ferric siderophore ABC transporter ATP-binding protein BauE	Ferric siderophore ABC transporter, ATP-binding protein BauE (EC 3.6.3.-)
PSEEN2495	bauC	-0.418479	2.38961	1.25677	0.000369562	yes	1	0	-	bauC, ferric siderophore ABC transporter permease BauC	Ferric siderophore ABC transporter, permease protein BauC
PSEEN2496	bauD	-0.457393	2.1863	1.12849	0.000293488	yes	1	0	-	bauD, ferric siderophore ABC transporter permease	Ferric siderophore ABC transporter, permease protein
PSEEN2497	0	-0.35307	2.8323	1.50197	3.20406e-08	yes	1	0	-	ABC transporter permease/ATP-binding protein	Putative ABC transporter, permease/ATP-binding protein (EC 3.6.3.-)
PSEEN2498	0	-0.351675	2.84354	1.50769	4.73448e-09	yes	1	0	-	ABC transporter permease/ATP-binding protein	Putative ABC transporter, permease/ATP-binding protein (EC 3.6.3.-)
PSEEN2513	0	-0.345487	2.89446	1.5333	7.62416e-09	yes	1	0	-	hypothetical protein	Uncharacterized protein
PSEEN2515	0	-0.290518	3.44213	1.7833	0.00580484	yes	1	0	-	hypothetical protein	Uncharacterized protein
PSEEN2516	0	-0.385744	2.5924	1.37429	7.45169e-32	yes	1	0	-	multidrug efflux protein NorA	Putative Na+-driven multidrug efflux pump MatE
PSEEN2517	0	-0.28084	3.56075	1.83218	2.46398e-06	yes	1	0	-	hypothetical protein	Uncharacterized protein
PSEEN2518	queE	-0.430476	2.32301	1.216	6.82111e-06	yes	1	0	-	hypothetical protein	7-carboxy-7-deazaguanine synthase (CDG synthase) (EC 4.3.99.3) (Queuosine biosynthesis protein QueE)
PSEEN2519	folE	-0.122437	8.16746	3.02989	2.83184e-09	yes	1	0	-	GTP cyclohydrolase I	GTP cyclohydrolase 1 (EC 3.5.4.16) (GTP cyclohydrolase I) (GTP-CH-I)
PSEEN2520	0	-0.190814	5.24071	2.38976	9.11155e-07	yes	1	0	-	6-pyruvoyl-tetrahydropterin synthase	6-carboxy-5,6,7,8-tetrahydropterin synthase (EC 4.1.2.50) (Queuosine biosynthesis protein QueD)
PSEEN2521	0	-0.381773	2.61935	1.38921	0.00176437	yes	1	0	-	inosine-5'-monophosphate dehydrogenase	Putative inosine-5'-monophosphate dehydrogenase
PSEEN2543	0	-2.7278	0.366596	-1.44774	0.000422013	yes	0	-1	-	acetyl-CoA acetyltransferase	Putative 3-ketoacyl-CoA thiolase (EC 2.3.1.-)
PSEEN2544	0	-2.37091	0.421778	-1.24544	0.00115365	yes	0	-1	-	long-chain-fatty-acid--CoA ligase	Putative long-chain-fatty-acid--CoA ligase (EC 6.2.1.-)
PSEEN2568	chiC	-0.28274	3.53682	1.82245	8.50364e-45	yes	1	0	-	chiC, chitinase ChiC (small isoform)	Chitinase ChiC (Small isoform)
PSEEN2679	0	-0.343342	2.91255	1.54228	8.12314e-08	yes	1	0	-	hypothetical protein	Uncharacterized protein
PSEEN2680	0	-0.030352	32.9468	5.04206	7.38601e-69	yes	1	0	-	hypothetical protein	Uncharacterized protein
PSEEN2773	0	-2.12419	0.470767	-1.08691	1.57682e-09	yes	0	-1	-	alpha/beta fold family hydrolase	Putative hydrolase, alpha/beta fold family
PSEEN2787	#N/A	-0.436568	2.2906	1.19572	0.0067545	yes	1	0	-	NA	#N/A
PSEEN2791	phaA	-2.22622	0.449192	-1.1546	0.03904	yes	0	-1	-	phaA, enoyl-CoA hydratase-isomerase	Enoyl-CoA hydratase/isomerase PhaA (EC 4.2.1.17)
PSEEN2798	paaG	-2.44681	0.408696	-1.2909	0.0317081	yes	0	-1	-	paaA, phenylacetate-CoA oxygenase subunit PaaA	Ring-hydroxylation complex protein 1
PSEEN2800	paaI	-2.15222	0.464636	-1.10583	0.0467762	yes	0	-1	-	paaI, phenylacetic acid degradation subunit of multicomponent oxygenase	Phenylacetic acid degradation, subunit of multicomponent oxygenase
PSEEN2801	paaJ	-2.01241	0.496916	-1.00893	0.0254757	yes	0	-1	-	paaJ, ring-hydroxylation complex protein 3	Ring-hydroxylation complex protein 3
PSEEN2802	paaK	-3.08066	0.324605	-1.62324	0.00288203	yes	0	-1	-	paaK, ring-hydroxylation complex protein 4	Ring-hydroxylation complex protein 4 (EC 1.18.1.-)
PSEEN2803	0	-5.29744	0.18877	-2.4053	0.00176635	yes	0	-1	-	hypothetical protein	Uncharacterized protein
PSEEN2804	actP	-2.60898	0.383292	-1.38349	0.0144635	yes	0	-1	-	actP, acetate permease	Phenylacetic acid transporter PhaJ
PSEEN2806	paaN	-2.10871	0.474225	-1.07636	0.00136162	yes	0	-1	-	paaN, bifunctional aldehyde dehydrogenase/enoyl-CoA hydratase	Ring-opening enzyme
PSEEN2825	alkB	-0.449171	2.22632	1.15466	2.01145e-10	yes	1	0	-	alkB, oxidative demethylase of N1-methyladenine or N3-methylcytosine DNA lesions, repair of alkylated DNA	Oxidative demethylase of N1-methyladenine or N3-methylcytosine DNA lesions, repair of alkylated DNA
PSEEN2855	0	-0.366291	2.73007	1.44894	0.000994267	yes	1	0	-	hypothetical protein	Uncharacterized protein
PSEEN2885	0	-2.49096	0.401451	-1.3167	2.09349e-11	yes	0	-1	-	putative aminotransferase	Aminotransferase, class III (EC 2.6.1.-)
PSEEN2886	0	-2.57366	0.388551	-1.36382	1.63979e-12	yes	0	-1	-	aldehyde dehydrogenase	Aldehyde dehydrogenase (EC 1.2.1.3)
PSEEN2905	0	-0.419884	2.38161	1.25194	0.000663486	yes	1	0	-	hypothetical protein	DUF1842 domain-containing protein
PSEEN2922	0	-0.364613	2.74264	1.45556	1.24569e-05	yes	1	0	-	hypothetical protein	Uncharacterized protein
PSEEN2923	#N/A	-0.323476	3.09142	1.62827	2.23327e-11	yes	1	0	-	NA	#N/A
PSEEN2987	0	-2.23242	0.447945	-1.15861	0.0268761	yes	0	-1	-	iron-sulfur cluster-binding protein	Putative iron-sulfur cluster-binding protein
PSEEN2994	0	-0.440044	2.2725	1.18428	0.00112765	yes	1	0	-	MarR family transcriptional regulator	Putative transcriptional regulator, MarR family
PSEEN3020	0	-0.399512	2.50305	1.32369	0.0284227	yes	1	0	-	hypothetical protein	Uncharacterized protein
PSEEN3026	0	-2.85749	0.349958	-1.51475	3.40385e-06	yes	0	-1	-	purine-cytosine related permease	Putative purine-cytosine related permease
PSEEN3027	PspB	-0.444839	2.248	1.16864	1.33637e-08	yes	1	0	-	serine protease PspB	Putative serine protease PspB (EC 3.4.21.-)
PSEEN3087	0	-0.347554	2.87725	1.52469	0.0497678	yes	1	0	-	hypothetical protein	Uncharacterized protein
PSEEN3173	0	-0.201489	4.96306	2.31123	3.22853e-49	yes	1	0	-	hypothetical protein	Uncharacterized protein
PSEEN3174	mnl	-0.0311599	32.0926	5.00417	9.78254e-99	yes	1	0	-	monalysin	Monalysin (beta-barrel pore-forming toxin) (beta-PFT)
PSEEN3175	0	-0.376611	2.65526	1.40885	2.51697e-06	yes	1	0	-	hypothetical protein	Uncharacterized protein
PSEEN3253	dht	-2.11485	0.472847	-1.08055	0.03904	yes	0	-1	-	dht, phenylhydantoinase	Dihydropyrimidinase (DHPase) (Hydantoinase) (DHP) (EC 3.5.2.2)
PSEEN3291	0	-0.262556	3.80871	1.9293	4.77317e-11	yes	1	0	-	acetyltransferase	Putative acetyltransferase, GNAT family
PSEEN3292	0	-0.128353	7.79102	2.96181	3.48161e-23	yes	1	0	-	hypothetical protein	Uncharacterized protein
PSEEN3293	0	-0.164814	6.06746	2.60109	7.43327e-31	yes	1	0	-	hypothetical protein	Uncharacterized protein
PSEEN3336	oprM	-0.163191	6.1278	2.61537	2.44253e-31	yes	1	0	-	oprM, outer membrane protein OprM	Outer membrane protein oprM
PSEEN3337	0	-0.183513	5.44921	2.44605	1.39015e-26	yes	1	0	-	transcriptional regulator	Putative ranscriptional regulator, AraC family
PSEEN3376	0	-2.07379	0.482208	-1.05227	5.15845e-18	yes	0	-1	-	hypothetical protein	Uncharacterized protein
PSEEN3412	0	-2.31489	0.431986	-1.21094	0.0495012	yes	0	-1	-	major facilitator transporter	Putative transporter, MFS superfamily
PSEEN3450	gacA	-0.304286	3.28638	1.7165	3.70326e-35	yes	1	0	-	gacA, response regulator	Response regulator GacA (Global antibiotic and cyanide control protein, LuxR/UhpA family)
PSEEN3451	0	-0.0478714	20.8893	4.38469	3.02957e-66	yes	1	0	-	Cro/CI family transcriptional regulator	Putative transcriptional regulator, Cro/CI family
PSEEN3469	0	-0.465226	2.1495	1.104	1.57312e-06	yes	1	0	-	OmpA family outer membrane protein	Putative outer membrane protein, OmpA family
PSEEN3470	0	-0.421495	2.37251	1.24641	0.000184092	yes	1	0	-	hypothetical protein	DUF4398 domain-containing protein
PSEEN3473	gabP-1	-0.0660917	15.1305	3.91939	0.000168973	yes	1	0	-	gabP-1, gamma-aminobutyrate permease	Gamma-aminobutyrate permease
PSEEN3474	0	-0.423697	2.36018	1.2389	0.00134071	yes	1	0	-	LysR family transcriptional regulator	Putative transcriptional regulator, LysR family
PSEEN3475	0	-0.0616411	16.2229	4.01996	0.000122259	yes	1	0	-	4-aminobutyrate aminotransferase	Putative 4-aminobutyrate aminotransferase, PLP-dependent (EC 2.6.1.-)
PSEEN3476	0	-0.370664	2.69786	1.43182	0.000792338	yes	1	0	-	hypothetical protein	Uncharacterized protein
PSEEN3481	aceA	-0.472595	2.11598	1.08132	0.0014836	yes	1	0	-	aceA, isocitrate lyase	Isocitrase (EC 4.1.3.1) (Isocitratase) (Isocitrate lyase)
PSEEN3589	0	-0.295664	3.38222	1.75797	4.54755e-07	yes	1	0	-	hypothetical protein	Uncharacterized protein
PSEEN3590	0	-0.13297	7.52051	2.91083	4.97415e-11	yes	1	0	-	hypothetical protein	Uncharacterized protein
PSEEN3592	0	-0.143617	6.96296	2.7997	1.40007e-29	yes	1	0	-	hypothetical protein	Uncharacterized protein
PSEEN3593	0	-0.300416	3.32872	1.73497	2.24767e-18	yes	1	0	-	hypothetical protein	Uncharacterized protein
PSEEN3595	0	-0.0435876	22.9423	4.51994	1.05614e-37	yes	1	0	-	hemolysin co-regulated protein 2A	Hemolysin co-regulated protein 2A
PSEEN3596	0	-0.420421	2.37857	1.25009	7.2491e-05	yes	1	0	-	hypothetical protein	Uncharacterized protein
PSEEN3675	#N/A	-0.395484	2.52855	1.33831	1.92003e-06	yes	1	0	-	hypothetical protein	#N/A
PSEEN3676	0	-0.485248	2.0608	1.04321	0.00176154	yes	1	0	-	hypothetical protein	Uncharacterized protein
PSEEN3767	0	-0.295571	3.38328	1.75842	1.28315e-12	yes	1	0	-	LuxR family DNA-binding response regulator	Putative DNA-binding response regulator, LuxR family
PSEEN3892	phhA	-2.85327	0.350474	-1.51262	3.22734e-17	yes	0	-1	-	phhA, phenylalanine 4-monooxygenase	Phe-4-monooxygenase (EC 1.14.16.1) (Phenylalanine-4-hydroxylase)
PSEEN3893	0	-3.52121	0.283993	-1.81607	5.44939e-17	yes	0	-1	-	phhB, pterin-4-alpha-carbinolamine dehydratase	Putative pterin-4-alpha-carbinolamine dehydratase (PHS) (EC 4.2.1.96) (4-alpha-hydroxy-tetrahydropterin dehydratase) (Pterin carbinolamine dehydratase) (PCD)
PSEEN3894	phhC	-4.5274	0.220877	-2.17868	1.32683e-15	yes	0	-1	-	phhC, aromatic amino acid aminotransferase	Aromatic-amino-acid aminotransferase (EC 2.6.1.57)
PSEEN3897	0	-0.448533	2.22949	1.15671	4.02654e-05	yes	1	0	-	oxidase	Putative oxidase, FAD-binding
PSEEN3899	0	-2.09521	0.47728	-1.06709	9.55026e-12	yes	0	-1	-	aromatic amino acid APC transporter	Aromatic amino acid transporter (APC family)
PSEEN3933	0	-0.202164	4.94649	2.30641	3.33542e-08	yes	1	0	-	agmatinase	Putative agmatinase (EC 3.5.3.11)
PSEEN3994	0	-0.46418	2.15434	1.10724	1.20452e-06	yes	1	0	-	hypothetical protein	Phage_base_V domain-containing protein
PSEEN4104	oprD	-0.498261	2.00698	1.00503	2.51131e-06	yes	1	0	-	oprD, porin D	Porin D
PSEEN4137	0	-2.3088	0.433126	-1.20714	0.00889297	yes	0	-1	-	Mu-like phage protein gp47	Putative Mu-like phage protein gp47
PSEEN4139	0	-2.23638	0.44715	-1.16117	0.00193513	yes	0	-1	-	Mu-like phage assembly protein gp45	Putative Mu-like phage assembly protein gp45
PSEEN4140	0	-2.07693	0.48148	-1.05445	0.000820861	yes	0	-1	-	Mu-like phage tail protein gpP	Putative Mu-like phage tail protein gpP
PSEEN4143	0	-2.09446	0.477451	-1.06658	0.0291785	yes	0	-1	-	phage protein	Putative phage protein
PSEEN4150	0	-2.84534	0.351452	-1.5086	0.0214943	yes	0	-1	-	pyocin R2_PP, tail component protein	Putative pyocin R2_PP, tail component protein
PSEEN4151	0	-3.41213	0.293072	-1.77067	6.5236e-07	yes	0	-1	-	pyocin R2_PP, tail formation protein gpU	Putative pyocin R2_PP, tail formation protein gpU
PSEEN4154	0	-2.57051	0.389028	-1.36205	0.000226415	yes	0	-1	-	pyocin R2_PP, tail tube protein GpFII	Putative pyocin R2_PP, tail tube protein GpFII
PSEEN4155	0	-2.39157	0.418135	-1.25796	2.39702e-05	yes	0	-1	-	pyocin R2_PP, tail sheath protein gpFI	Putative pyocin R2_PP, tail sheath protein gpFI
PSEEN4157	0	-2.11084	0.473745	-1.07782	0.00124214	yes	0	-1	-	phage protein	Putative phage protein
PSEEN4158	0	-2.53824	0.393974	-1.34383	0.00187757	yes	0	-1	-	phage protein	Putative phage protein
PSEEN4160	gpI	-2.46981	0.404889	-1.3044	0.00282209	yes	0	-1	-	gpI, pyocin R2_PP, tail formation protein GpI	Pyocin R2_PP, tail formation protein GpI
PSEEN4161	gpJ	-2.11866	0.471996	-1.08315	0.000245575	yes	0	-1	-	gpJ, pyocin R2_PP, baseplate/tail fiber protein	Pyocin R2_PP, baseplate/tail fiber protein
PSEEN4162	gpW	-2.1258	0.470412	-1.088	0.00161064	yes	0	-1	-	gpW, pyocin R2_PP, baseplate protein	Pyocin R2_PP, baseplate protein
PSEEN4164	0	-2.60371	0.384068	-1.38057	2.82196e-06	yes	0	-1	-	phage protein	Putative phage protein
PSEEN4171	0	-2.1785	0.459032	-1.12333	0.000184092	yes	0	-1	-	phage protein	Putative phage protein
PSEEN4172	0	-3.34821	0.298667	-1.74339	3.44829e-05	yes	0	-1	-	hypothetical protein	Uncharacterized protein
PSEEN4175	0	-2.09337	0.477698	-1.06583	0.000972224	yes	0	-1	-	phage tail protein	Putative phage tail protein
PSEEN4176	0	-3.08118	0.324551	-1.62348	9.96096e-07	yes	0	-1	-	phage protein; peptidase	Putative phage protein putative peptidase
PSEEN4177	0	-2.59947	0.384694	-1.37822	0.000130578	yes	0	-1	-	phage tail protein	Putative phage tail protein
PSEEN4178	0	-2.81788	0.354877	-1.49461	3.75398e-07	yes	0	-1	-	prophage LambdaSo, minor tail protein M	Putative prophage LambdaSo, minor tail protein M
PSEEN4179	0	-2.34154	0.427069	-1.22746	0.00027523	yes	0	-1	-	phage protein	Putative phage protein
PSEEN4181	0	-3.35009	0.2985	-1.7442	2.16756e-05	yes	0	-1	-	hypothetical protein	Uncharacterized protein
PSEEN4182	0	-2.11962	0.471783	-1.0838	0.00177677	yes	0	-1	-	phage major tail protein	Putative phage Major tail protein
PSEEN4184	0	-2.21892	0.450669	-1.14986	0.0199009	yes	0	-1	-	pyocin R2_PP, holin	Putative pyocin R2_PP, holin
PSEEN4249	0	-0.268094	3.73004	1.89919	1.07624e-06	yes	1	0	-	hypothetical protein	Uncharacterized protein
PSEEN4319	phaG	-0.481775	2.07566	1.05357	0.013963	yes	1	0	-	phaG, (R)-3-hydroxydecanoyl-ACP:CoA transacylase	(R)-3-hydroxydecanoyl-ACP:CoA transacylase (3-hydroxyacyl-CoA-acyl carrier protein transferase) (EC 2.4.1.-)
PSEEN4350	0	-0.37403	2.67359	1.41878	3.16446e-17	yes	1	0	-	hypothetical protein	Putative acetolactate synthase, large subunit (EC 2.2.1.6)
PSEEN4377	0	-0.349917	2.85782	1.51492	3.76613e-11	yes	1	0	-	hypothetical protein	Uncharacterized protein
PSEEN4378	0	-0.298936	3.3452	1.74209	1.39372e-05	yes	1	0	-	hypothetical protein	Uncharacterized protein
PSEEN4399	leuA	-0.430991	2.32023	1.21427	3.24424e-06	yes	1	0	-	leuA, 2-isopropylmalate synthase	2-isopropylmalate synthase (EC 2.3.3.13) (Alpha-IPM synthase) (Alpha-isopropylmalate synthase)
PSEEN4464	0	-0.466666	2.14286	1.09954	0.0302454	yes	1	0	-	hypothetical protein	Uncharacterized protein
PSEEN4514	mdeB	-2.16814	0.461225	-1.11646	1.57682e-09	yes	0	-1	-	mdeB, 2-oxoacid dehydrogenase subunit E1	Pyruvate dehydrogenase E1 component (EC 1.2.4.1)
PSEEN4515	mdeA	-2.61497	0.382414	-1.38679	8.89103e-10	yes	0	-1	-	mdeA, methionine gamma-lyase	L-methionine gamma-lyase (EC 4.4.1.11)
PSEEN4574	0	-0.333826	2.99557	1.58283	0.00125581	yes	1	0	-	hypothetical protein	Uncharacterized protein
PSEEN4585	0	-0.4967	2.01329	1.00955	0.0465644	yes	1	0	-	hypothetical protein	Uncharacterized protein
PSEEN4635	phbA	-2.62597	0.380812	-1.39285	9.37259e-10	yes	0	-1	-	phbA, acetyl-CoA acetyltransferase	Acetyl-CoA acetyltransferase (EC 2.3.1.9)
PSEEN4749	0	-2.61784	0.381994	-1.38838	2.64868e-05	yes	0	-1	-	hypothetical protein	Uncharacterized protein
PSEEN4750	0	-0.204963	4.87894	2.28657	9.00709e-16	yes	1	0	-	TetR family transcriptional regulator	Putative transcriptional regulator, TetR family
PSEEN4759	0	-3.62452	0.275899	-1.85779	9.50018e-07	yes	0	-1	-	Acyl-CoA dehydrogenase	Putative Acyl-CoA dehydrogenase
PSEEN4775	0	-2.04417	0.489197	-1.03151	2.24872e-08	yes	0	-1	-	hypothetical protein	Uncharacterized protein
PSEEN4776	cioB	-2.5832	0.387117	-1.36916	7.24395e-24	yes	0	-1	-	cioB, ubiquinol oxidase subunit II, cyanide insensitive	Ubiquinol oxidase subunit II, cyanide insensitive
PSEEN4777	cioA	-2.81043	0.355818	-1.49079	9.5156e-26	yes	0	-1	-	cioA, ubiquinol oxidase subunit I, cyanide insensitive	Ubiquinol oxidase subunit I, cyanide insensitive
PSEEN4838	0	-0.320164	3.1234	1.64312	1.01822e-27	yes	1	0	-	MaoC-like dehydratase	Putative MaoC-like dehydratase
PSEEN4886	0	-0.429147	2.3302	1.22046	0.0159808	yes	1	0	-	hypothetical protein	Uncharacterized protein
PSEEN5013	0	-2.05846	0.4858	-1.04157	0.00810442	yes	0	-1	-	hypothetical protein	Putative threonine dehydratase (EC 4.3.1.19)
PSEEN5093	hutG	-2.09279	0.477832	-1.06542	7.35309e-05	yes	0	-1	-	hutG, N-formylglutamate amidohydrolase	N-formylglutamate amidohydrolase (EC 3.5.3.8)
PSEEN5094	hutI	-2.10919	0.474115	-1.07669	0.000415547	yes	0	-1	-	hutI, imidazolonepropionase	Imidazolonepropionase (EC 3.5.2.7) (Imidazolone-5-propionate hydrolase)
PSEEN5100	0	-2.14074	0.467127	-1.09811	0.0224239	yes	0	-1	-	N-formimino-L-glutamate deiminase	Putative hydrolase
PSEEN5155	0	-0.408256	2.44945	1.29246	0.00395085	yes	1	0	-	hypothetical protein	Uncharacterized protein
PSEEN5202	0	-0.483885	2.06661	1.04726	0.0024522	yes	1	0	-	hypothetical protein	Uncharacterized protein
PSEEN5265	0	-0.409885	2.43971	1.28671	0.0041702	yes	1	0	-	hypothetical protein	Uncharacterized protein
PSEEN5271	0	-0.457144	2.1875	1.12928	0.000733901	yes	1	0	-	hypothetical protein	Uncharacterized protein
PSEEN5272	0	-0.484834	2.06256	1.04444	0.0141845	yes	1	0	-	hypothetical protein	Uncharacterized protein
PSEEN5323	rbbA	-0.438619	2.27988	1.18896	3.61655e-06	yes	1	0	-	rbbA, ribosome-associated ATPase	Ribosome-associated ATPase, ATP-binding domain (N-terminal)
PSEEN5347	0	-0.442334	2.26074	1.17679	0.000842373	yes	1	0	-	hypothetical protein	Uncharacterized protein
PSEEN5348	0	-0.249983	4.00027	2.0001	3.24189e-05	yes	1	0	-	hypothetical protein	Uncharacterized protein
PSEEN5383	0	-0.383861	2.60511	1.38134	4.0132e-07	yes	1	0	-	hypothetical protein	DUF4034 domain-containing protein
PSEEN5391	0	-0.373102	2.68023	1.42236	1.1208e-05	yes	1	0	-	hypothetical protein	Uncharacterized protein
PSEEN5401	0	-0.0789994	12.6583	3.66201	0.000129677	yes	1	0	-	FAD-binding oxidoreductase	Putative oxidoreductase, FAD-binding
PSEEN5402	0	-0.0414313	24.1364	4.59314	2.01504e-05	yes	1	0	-	aldehyde dehydrogenase	Probable aldehyde dehydrogenase (EC 1.2.1.-)
PSEEN5405	0	-0.0339408	29.463	4.88083	1.01888e-05	yes	1	0	-	hypothetical protein	DUF1338 domain-containing protein
PSEEN5406	0	-0.176552	5.66404	2.50183	0.000111908	yes	1	0	-	methyl-accepting chemotaxis transducer	Putative methyl-accepting chemotaxis transducer

## Sheet: DEG branched chain AA
									See Kretsch et al. 2021; label represents quadrant in figure 3B.
gene	gene name	-1/FC (WT/KO)	FC (WT/KO)	log2 FC (WT/KO)	p adj	Diff. Reg. p < 0.05 FC > 2 ?	UP	DOWN	observed in secreted proteome?	GTF annotation (Pseudomonas genome database)	annotation (UniProt)
PSEEN4350	ilvB	-0.37403	2.67359	1.41878	3.16446e-17	yes	1	0	-	hypothetical protein	Putative acetolactate synthase, large subunit (EC 2.2.1.6)
PSEEN4399	leuA	-0.430991	2.32023	1.21427	3.24424e-06	yes	1	0	-	leuA, 2-isopropylmalate synthase	2-isopropylmalate synthase (EC 2.3.3.13) (Alpha-IPM synthase) (Alpha-isopropylmalate synthase)
PSEEN5013	ilvA	-2.05846	0.4858	-1.04157	0.00810442	yes	0	-1	-	hypothetical protein	Putative threonine dehydratase (EC 4.3.1.19)

## Sheet: DEG T6SS
									See Kretsch et al. 2021; label represents quadrant in figure 3B.
gene	gene name	-1/FC (WT/KO)	FC (WT/KO)	log2 FC (WT/KO)	p adj	Diff. Reg. p < 0.05 FC > 2 ?	UP	DOWN	observed in secreted proteome?	T6SS annotation	Fig 4 category	GTF annotation (Pseudomonas genome database)	annotation (UniProt)
PSEEN0522	0	-0.345064	2.89801	1.53506	2.87717e-17	yes	1	0	-	tssA	A. Pent-T6SS locus	hypothetical protein	ImpA_N domain-containing protein
PSEEN0523	0	-0.264013	3.78769	1.92132	2.67265e-13	yes	1	0	-	tssB	A. Pent-T6SS locus	hypothetical protein	Uncharacterized protein
PSEEN0524	0	-0.435095	2.29835	1.2006	2.78031e-16	yes	1	0	-	tssC	A. Pent-T6SS locus	hypothetical protein	Uncharacterized protein
PSEEN0525	0	-0.317335	3.15125	1.65592	2.38755e-16	yes	1	0	-	tssE	A. Pent-T6SS locus	hypothetical protein	GPW_gp25 domain-containing protein
PSEEN0526	0	-0.270688	3.6943	1.8853	2.83896e-38	yes	1	0	-	tssF	A. Pent-T6SS locus	hypothetical protein	Uncharacterized protein
PSEEN0527	0	-0.214073	4.6713	2.22382	2.21933e-48	yes	1	0	-	tssG	A. Pent-T6SS locus	hypothetical protein	Uncharacterized protein
PSEEN0528	0	-0.350689	2.85153	1.51174	1.07224e-43	yes	1	0	-	tssH	A. Pent-T6SS locus	ClpA/B-type protease	Putative ClpA/B-type protease
PSEEN0529	0	-0.318138	3.14329	1.65228	1.41189e-24	yes	1	0	-	sfa/ebp?	A. Pent-T6SS locus	sigma-54 dependent transcriptional regulator	Putative sigma-54 dependent transcriptional regulator
PSEEN0530	0	-0.224665	4.45107	2.15415	1.41156e-12	yes	1	0	-	unknown	A. Pent-T6SS locus	hypothetical protein	Uncharacterized protein
PSEEN0531	0	-0.247862	4.0345	2.01239	7.47883e-37	yes	1	0	-	tagH	A. Pent-T6SS locus	hypothetical protein	FHA domain-containing protein
PSEEN0532	0	-0.598871	1.66981	0.739683	0.00017899	no	0	0	-	tssJ	A. Pent-T6SS locus	hypothetical protein	Uncharacterized protein
PSEEN0533	0	-0.410806	2.43424	1.28347	2.5603e-20	yes	1	0	-	tssK	A. Pent-T6SS locus	hypothetical protein	Uncharacterized protein
PSEEN0534	0	-0.298158	3.35393	1.74585	3.91628e-24	yes	1	0	-	tssL	A. Pent-T6SS locus	hypothetical protein	DotU domain-containing protein
PSEEN0535	0	-0.32562	3.07106	1.61874	5.43188e-54	yes	1	0	-	tssM	A. Pent-T6SS locus	hypothetical protein	Uncharacterized protein
PSEEN0536	stp1	-0.279382	3.57933	1.83969	1.13833e-30	yes	1	0	-	stp1	A. Pent-T6SS locus	stp1, Serine/threonine phosphoprotein phosphatase Stp1	Serine/threonine phosphoprotein phosphatase Stp1 (EC 3.1.3.16)
PSEEN0537	stk1	-0.47767	2.0935	1.06591	1.20333e-08	yes	1	0	-	stk1	A. Pent-T6SS locus	stk1, Serine-threonine kinase Stk1	Non-specific serine/threonine protein kinase (EC 2.7.11.1)
PSEEN0539	0	-0.132135	7.56805	2.91992	1.02036e-36	yes	1	0	-	hcp (tssD)	A. Pent-T6SS locus	hemolysin co-regulated protein 1B	#N/A
PSEEN0540	0	-0.450076	2.22185	1.15176	4.09042e-11	yes	1	0	Q1 - upregulated	vgrG (tssI)	A. Pent-T6SS locus	hypothetical protein	Uncharacterized protein
PSEEN0541	0	-0.397457	2.516	1.33113	4.35077e-15	yes	1	0	Q1 - upregulated	RHS repeat-containing protein	A. Pent-T6SS locus	hypothetical protein	Uncharacterized protein
PSEEN0542	0	-0.557281	1.79443	0.843523	7.66575e-12	no	0	0	Q1 - upregulated	unknown	A. Pent-T6SS locus	hypothetical protein	Uncharacterized protein
PSEEN0861	0	-0.121641	8.22092	3.0393	1.27813e-37	yes	1	0	-	hcp	B. group 1 orphan vgrG clusters	hemolysin co-regulated protein 1A	#N/A
PSEEN0862	0	-0.332695	3.00576	1.58773	2.68814e-11	yes	1	0	-	vgrG	B. group 1 orphan vgrG clusters	hypothetical protein	Uncharacterized protein
PSEEN0863	0	-0.57264	1.7463	0.804301	1.38099e-12	no	0	0	-	RHS repeat-containing protein	B. group 1 orphan vgrG clusters	hypothetical protein	Uncharacterized protein
PSEEN0864	0	-0.37089	2.69622	1.43094	2.30466e-18	yes	1	0	Q1 - upregulated	unknown	B. group 1 orphan vgrG clusters	hypothetical protein	Uncharacterized protein
PSEEN1576	0	-1.63752	0.610679	-0.711515	0.284776	no	0	0	-	unknown	C. group 2 orphan vgrG clusters	lipoprotein	Putative lipoprotein
PSEEN1577	0	-0.946478	1.05655	0.0793596	0.917218	no	0	0	-	unknown	C. group 2 orphan vgrG clusters	lipoprotein	Putative lipoprotein
PSEEN1578	0	-0.739371	1.3525	0.435629	0.154919	no	0	0	-	unknown	C. group 2 orphan vgrG clusters	hypothetical protein	Uncharacterized protein
PSEEN1579	0	-1.23984	0.806555	-0.310155	0.214249	no	0	0	-	vgrG	C. group 2 orphan vgrG clusters	hypothetical protein	Phage_base_V domain-containing protein
PSEEN1980	0	-0.618015	1.61808	0.694287	0.0254757	no	0	0	-	hcp	D. other orphan vgrG and hcp genes	hypothetical protein	Uncharacterized protein
PSEEN2119	0	-0.536247	1.86481	0.899029	0.0319648	no	0	0	-	hcp	D. other orphan vgrG and hcp genes	hypothetical protein	Uncharacterized protein
PSEEN2392	0	-0.727185	1.37517	0.459607	0.201059	no	0	0	-	hcp	D. other orphan vgrG and hcp genes	hypothetical protein	Uncharacterized protein
PSEEN3432	0	-1.06192	0.941694	-0.0866701	0.667029	no	0	0	-	unknown	C. group 2 orphan vgrG clusters	lipase, class 3	Putative lipase, class 3 (EC 3.1.1.3)
PSEEN3433	0	-0.376071	2.65907	1.41092	0.0921308	no	0	0	-	unknown	C. group 2 orphan vgrG clusters	hypothetical protein	Uncharacterized protein
PSEEN3434	0	-1.13135	0.883901	-0.178044	0.477396	no	0	0	-	unknown	C. group 2 orphan vgrG clusters	hypothetical protein	DUF4123 domain-containing protein
PSEEN3435	0	-0.710744	1.40698	0.492599	0.130488	no	0	0	-	vgrG	C. group 2 orphan vgrG clusters	hypothetical protein	Phage_base_V domain-containing protein
PSEEN3583	0	-0.558253	1.7913	0.84101	8.25257e-07	no	0	0	-	vgrG	D. other orphan vgrG and hcp genes	hypothetical protein	Phage_base_V domain-containing protein
PSEEN3592	0	-0.143617	6.96296	2.7997	1.40007e-29	yes	1	0	-	unknown	B. group 1 orphan vgrG clusters	hypothetical protein	Uncharacterized protein
PSEEN3593	0	-0.300416	3.32872	1.73497	2.24767e-18	yes	1	0	-	RHS repeat-containing protein	B. group 1 orphan vgrG clusters	hypothetical protein	Uncharacterized protein
PSEEN3594	0	-0.0635494	15.7358	3.97598	9.56269e-76	yes	1	0	Q1 - upregulated	vgrG	B. group 1 orphan vgrG clusters	hypothetical protein	Uncharacterized protein
PSEEN3595	0	-0.0435876	22.9423	4.51994	1.05614e-37	yes	1	0	-	hcp	B. group 1 orphan vgrG clusters	hemolysin co-regulated protein 2A	Hemolysin co-regulated protein 2A
PSEEN3991	0	-0.611537	1.63522	0.709488	0.0178838	no	0	0	-	unknown	D. other orphan vgrG and hcp genes	hypothetical protein	Uncharacterized protein
PSEEN3992	0	-0.800976	1.24848	0.320169	0.00582746	no	0	0	-	RHS repeat-containing protein	D. other orphan vgrG and hcp genes	hypothetical protein	Uncharacterized protein
PSEEN3993	0	-0.704357	1.41973	0.505621	0.128597	no	0	0	-	unknown	D. other orphan vgrG and hcp genes	hypothetical protein	DUF4123 domain-containing protein
PSEEN3994	0	-0.46418	2.15434	1.10724	1.20452e-06	yes	1	0	-	vgrG	D. other orphan vgrG and hcp genes	hypothetical protein	Phage_base_V domain-containing protein
PSEEN4595	0	-0.682309	1.46561	0.551503	0.178377	no	0	0	-	unknown	B. group 1 orphan vgrG clusters	hypothetical protein	Uncharacterized protein
PSEEN4596	0	-1.02707	0.973644	-0.0385331	0.719743	no	0	0	-	RHS repeat-containing protein	B. group 1 orphan vgrG clusters	hypothetical protein	Uncharacterized protein
PSEEN4597	0	-1.20192	0.832003	-0.265339	0.224207	no	0	0	Q1 - upregulated	vgrG	B. group 1 orphan vgrG clusters	hypothetical protein	Uncharacterized protein
PSEEN4598	0	-0.511559	1.95481	0.967029	4.35515e-07	no	0	0	-	hcp	B. group 1 orphan vgrG clusters	hemolysin co-regulated protein 1C	#N/A
PSEEN5271	0	-0.457144	2.1875	1.12928	0.000733901	yes	1	0	-	unknown	B. group 1 orphan vgrG clusters	hypothetical protein	Uncharacterized protein
PSEEN5272	0	-0.484834	2.06256	1.04444	0.0141845	yes	1	0	-	unknown	B. group 1 orphan vgrG clusters	hypothetical protein	Uncharacterized protein
PSEEN5274	0	-0.697052	1.43461	0.520661	0.000205555	no	0	0	Q1 - upregulated	RHS repeat-containing protein	B. group 1 orphan vgrG clusters	hypothetical protein	Uncharacterized protein
PSEEN5275	0	-0.52194	1.91593	0.938044	5.4861e-09	no	0	0	Q1 - upregulated	vgrG	B. group 1 orphan vgrG clusters	hypothetical protein	Uncharacterized protein
PSEEN5276	0	-0.336992	2.96743	1.56922	4.67971e-18	yes	1	0	Q1 - upregulated	hcp	B. group 1 orphan vgrG clusters	hemolysin co-regulated protein 1A	Hemolysin co-regulated protein 1A
PSEEN5483	0	-0.62092	1.61051	0.687521	0.0273187	no	0	0	-	unknown	C. group 2 orphan vgrG clusters	lipase	Putative lipase (EC 3.1.1.-)
PSEEN5484	0	-0.723544	1.38209	0.466848	0.527776	no	0	0	-	unknown	C. group 2 orphan vgrG clusters	hypothetical protein	Uncharacterized protein
PSEEN5485	0	-1.04597	0.956048	-0.0648454	0.894624	no	0	0	-	unknown	C. group 2 orphan vgrG clusters	hypothetical protein	DUF4123 domain-containing protein
PSEEN5486	0	-0.830834	1.20361	0.267368	0.799302	no	0	0	-	vgrG	C. group 2 orphan vgrG clusters	hypothetical protein	Phage_base_V domain-containing protein

## Sheet: DEG siderophore transport
									See Kretsch et al. 2021; label represents quadrant in figure 3B.
gene	gene name	-1/FC (WT/KO)	FC (WT/KO)	log2 FC (WT/KO)	p adj	Diff. Reg. p < 0.05 FC > 2 ?	UP	DOWN	observed in secreted proteome?	GTF annotation (Pseudomonas genome database)	annotation (UniProt)
PSEEN2493	bauB	-0.447028	2.23699	1.16156	3.25042e-05	yes	1	0	Q1 - upregulated	bauB, ferric siderophore ABC transporter periplasmic siderophore-binding protein bauB	Ferric siderophore ABC transporter, periplasmic siderophore-binding protein bauB
PSEEN2494	bauE	-0.374998	2.66668	1.41504	1.64798e-06	yes	1	0	-	bauE, ferric siderophore ABC transporter ATP-binding protein BauE	Ferric siderophore ABC transporter, ATP-binding protein BauE (EC 3.6.3.-)
PSEEN2495	bauC	-0.418479	2.38961	1.25677	0.000369562	yes	1	0	-	bauC, ferric siderophore ABC transporter permease BauC	Ferric siderophore ABC transporter, permease protein BauC
PSEEN2496	bauD	-0.457393	2.1863	1.12849	0.000293488	yes	1	0	-	bauD, ferric siderophore ABC transporter permease	Ferric siderophore ABC transporter, permease protein
PSEEN2497	0	-0.35307	2.8323	1.50197	3.20406e-08	yes	1	0	-	ABC transporter permease/ATP-binding protein	Putative ABC transporter, permease/ATP-binding protein (EC 3.6.3.-)
PSEEN2498	0	-0.351675	2.84354	1.50769	4.73448e-09	yes	1	0	-	ABC transporter permease/ATP-binding protein	Putative ABC transporter, permease/ATP-binding protein (EC 3.6.3.-)
PSEENmisc_RNA3656603D	prrF1	-0.524302	1.9073	0.93153	2.46153e-05	no	0	0	-	PrrF1, regulatory RNA PrrF1	#N/A

## Sheet: DEG virulence
									See Kretsch et al. 2021; label represents quadrant in figure 3B.
gene	gene name	-1/FC (WT/KO)	FC (WT/KO)	log2 FC (WT/KO)	p adj	Diff. Reg. p < 0.05 FC > 2 ?	UP	DOWN	observed in secreted proteome?	GTF annotation (Pseudomonas genome database)	annotation (UniProt)
PSEEN1550	aprA	-0.470019	2.12758	1.08921	0.000842743	yes	1	0	Q1 - upregulated	aprA, alkaline metalloprotease AprA	Metalloprotease AprA (EC 3.4.24.-)
PSEEN2567	CbpD	-0.342419	2.9204	1.54616	2.08621e-17	yes	1	0	Q1 - upregulated	hypothetical protein	Chitin-binding type-4 domain-containing protein
PSEEN2568	chiC	-0.28274	3.53682	1.82245	8.50364e-45	yes	1	0	-	chiC, chitinase ChiC (small isoform)	Chitinase ChiC (Small isoform)
PSEEN3027	PspB	-0.444839	2.248	1.16864	1.33637e-08	yes	1	0	-	serine protease PspB	Putative serine protease PspB (EC 3.4.21.-)
PSEEN3174	mnl	-0.0311599	32.0926	5.00417	9.78254e-99	yes	1	0	-	monalysin	Monalysin (beta-barrel pore-forming toxin) (beta-PFT)
PSEEN3450	gacA	-0.304286	3.28638	1.7165	3.70326e-35	yes	1	0	-	gacA, response regulator	Response regulator GacA (Global antibiotic and cyanide control protein, LuxR/UhpA family)

## Sheet: DEG small molecule biosynthesis
									See Kretsch et al. 2021; label represents quadrant in figure 3B.
gene	gene name	-1/FC (WT/KO)	FC (WT/KO)	log2 FC (WT/KO)	p adj	Diff. Reg. p < 0.05 FC > 2 ?	UP	DOWN	observed in secreted proteome?	molecule /cluster #	GTF annotation (Pseudomonas genome database)	annotation (UniProt)
PSEEN0131	0	-0.0260682	38.3609	5.26156	1.83813e-32	yes	1	0	-	cluster 1 (pvf)	pvfD, PvfD	Uncharacterized protein
PSEEN0132	0	-0.00275299	363.241	8.50478	4.30072e-14	yes	1	0	-	cluster 1 (pvf)	pvfC, PvfC	Putative non ribosomal peptide synthethase, loading module
PSEEN0133	0	-0.0027086	369.194	8.52824	5.39617e-20	yes	1	0	-	cluster 1 (pvf)	pvfB, PvfB	Uncharacterized protein
PSEEN0134	0	-0.00178236	561.054	9.13199	8.4589e-22	yes	1	0	Q3	cluster 1 (pvf)	pvfA, PvfA	Uncharacterized protein
PSEEN0621	0	-0.287221	3.48164	1.79977	1.78235e-07	yes	1	0	-	cluster 4	long-chain-fatty-acid--luciferin-component ligase, acyl-protein synthase LuxE	Putative Long-chain-fatty-acid--luciferin-component ligase, acyl-protein synthase LuxE (EC 6.2.1.19)
PSEEN0622	0	-0.342175	2.92248	1.54719	3.34361e-06	yes	1	0	-	cluster 4	hypothetical protein	Long-chain-fatty-acyl-CoA reductase (EC 1.2.1.50)
PSEEN0623	0	-0.312416	3.20086	1.67846	1.5513e-05	yes	1	0	-	cluster 4	AMP-dependent synthetase/ligase	Putative AMP-dependent synthetase/ligase
PSEEN0624	0	-0.638859	1.56529	0.64643	0.0301428	no	0	0	-	cluster 4	acetyltransferase	Putative acetyltransferase, GNAT family
PSEEN0961	0	-0.238097	4.19998	2.07038	0.000411205	yes	1	0	-	cluster 5	hypothetical protein	Uncharacterized protein
PSEEN0962	0	-0.676667	1.47783	0.563482	0.0345042	no	0	0	-	cluster 5	siderophore biosynthesis protein PvcA-like	Putative siderophore biosynthesis protein PvcA-like
PSEEN0963	0	-0.446459	2.23985	1.1634	2.35892e-07	yes	1	0	-	cluster 5	hydrolase	Putative hydrolase predicted phosphatase (EC 3.1.3.18)
PSEEN0964	0	-0.455224	2.19672	1.13535	2.91082e-07	yes	1	0	-	cluster 5	clavaminate synthase-like protein	Putative clavaminate synthase-like PvcA-like domain
PSEEN0965	0	-0.837293	1.19433	0.256196	0.13291	no	0	0	-	cluster 5	aminotransferase	Putative aminotransferase (Transaminase) (EC 2.6.1.-)
PSEEN0966	0	-0.71493	1.39874	0.484126	0.0698633	no	0	0	-	cluster 5	hypothetical protein	Uncharacterized protein
PSEEN0967	0	-0.927057	1.07868	0.109271	0.868575	no	0	0	-	cluster 5	hypothetical protein	Uncharacterized protein
PSEEN0968	0	-0.436315	2.29192	1.19656	4.99915e-07	yes	1	0	-	cluster 5	outer membrane autotransporter	Putative outer membrane autotransporter
PSEEN0969	#N/A	-0.212642	4.70275	2.2335	8.66432e-07	yes	1	0	-	cluster 5	hypothetical protein	#N/A
PSEEN0970	0	-0.341433	2.92883	1.55033	9.77015e-12	yes	1	0	-	cluster 5	hypothetical protein	Uncharacterized protein
PSEEN0971	0	-0.410501	2.43605	1.28454	1.90443e-10	yes	1	0	-	cluster 5	hypothetical protein	Uncharacterized protein
PSEEN0972	0	-0.369274	2.70802	1.43724	1.32925e-10	yes	1	0	-	cluster 5	hypothetical protein	Uncharacterized protein
PSEEN0973	0	-0.356942	2.80158	1.48624	1.37775e-07	yes	1	0	Q1 - upregulated	cluster 6	dihydrodipicolinate synthase	Putative Dihydrodipicolinate synthase (EC 4.2.1.52)
PSEEN0974	0	-0.249352	4.0104	2.00375	2.10668e-09	yes	1	0	Q1 - upregulated	cluster 6	hypothetical protein	Uncharacterized protein
PSEEN0975	0	-0.47835	2.09052	1.06386	2.83038e-05	yes	1	0	-	cluster 6	hypothetical protein	Pyruvate carboxyltransferase domain-containing protein
PSEEN0976	0	-0.574737	1.73993	0.799026	0.049453	no	0	0	-	cluster 6	hydrolase	Putative hydrolase
PSEEN0977	0	-0.374712	2.66871	1.41615	8.75114e-08	yes	1	0	-	cluster 6	SDR family dehydrogenase	Putative dehydrogenase, SDR family
PSEEN0978	0	-0.700611	1.42733	0.513314	0.000836379	no	0	0	Q1 - upregulated	cluster 6	dehydrogenase	Putative dehydrogenase
PSEEN0979	0	-0.55632	1.79753	0.846012	1.99041e-05	no	0	0	-	cluster 6	hypothetical protein	Uncharacterized protein
PSEEN0980	0	-0.952743	1.0496	0.0698413	0.833038	no	0	0	-	cluster 6	L-ornithine 5-/L-lysine 6-monooxygenase	Putative L-ornithine 5-/L-lysine 6-monooxygenase
PSEEN0981	0	-1.08931	0.918009	-0.123419	0.683536	no	0	0	-	cluster 6	oxidase	Putative oxidase
PSEEN0982	0	-0.985357	1.01486	0.0212813	0.946982	no	0	0	-	cluster 6	methionine--tRNA ligase	Putative Methionine--tRNA ligase (EC 6.1.1.10)
PSEEN0983	0	-1.01238	0.987769	-0.0177548	0.9603	no	0	0	-	cluster 6	hypothetical protein	Peripla_BP_6 domain-containing protein
PSEEN0984	0	-0.941371	1.06228	0.0871643	0.801067	no	0	0	-	cluster 6	PLP-dependent decarboxylase	Putative PLP-dependent decarboxylase
PSEEN0985	0	-1.07486	0.930351	-0.104153	0.736613	no	0	0	-	cluster 6	acetyltransferase	Putative acetyltransferase, GNAT family
PSEEN0986	0	-1.04165	0.960012	-0.0588762	0.697788	no	0	0	-	cluster 6	hypothetical protein	Uncharacterized protein
PSEEN0987	0	-0.952548	1.04982	0.0701361	0.778571	no	0	0	-	cluster 6	hypothetical protein	Uncharacterized protein
PSEEN2014	0	-1.22571	0.81585	-0.293624	0.133753	no	0	0	-	cluster 7	4-hydroxyphenylpyruvate dioxygenase	3-dehydroshikimate dehydratase (DSD) (EC 4.2.1.118)
PSEEN2015	0	-1.12	0.892855	-0.163502	0.451976	no	0	0	-	cluster 7	TetR family transcriptional regulator	Putative transcriptional regulator, TetR family
PSEEN2016	0	-0.454551	2.19997	1.13749	1.44418e-12	yes	1	0	-	cluster 7	hypothetical protein	Uncharacterized protein
PSEEN2017	0	-0.422964	2.36427	1.24139	6.37328e-23	yes	1	0	-	cluster 7	amino acid transporter LysE	Putative transporter, LysE family
PSEEN2018	0	-0.42239	2.36748	1.24335	4.64179e-15	yes	1	0	-	cluster 7	carbamoyltransferase	Putative carbamoyltransferase, NodU family
PSEEN2019	0	-0.428776	2.33222	1.2217	1.63565e-09	yes	1	0	-	cluster 7	hypothetical protein	Uncharacterized protein
PSEEN2020	aroE	-0.318182	3.14286	1.65208	0.000386495	yes	1	0	-	cluster 7	shikimate 5-dehydrogenase	Shikimate dehydrogenase (NADP(+)) (SDH) (EC 1.1.1.25)
PSEEN2021	aroQ-2	-0.808717	1.23653	0.306293	0.408481	no	0	0	-	cluster 7	aroQ-2, 3-dehydroquinate dehydratase	3-dehydroquinate dehydratase (3-dehydroquinase) (EC 4.2.1.10) (Type II DHQase)
PSEEN2139	0	-0.435841	2.29442	1.19813	0.00623662	yes	1	0	-	cluster 8 (putative lipopeptide)	thioesterase	Putative thioesterase
PSEEN2140	0	-0.364486	2.74359	1.45607	0.0230065	yes	1	0	-	cluster 8 (putative lipopeptide)	hypothetical protein	Uncharacterized protein
PSEEN2141	0	-0.132867	7.52633	2.91195	6.4246e-10	yes	1	0	-	cluster 8 (putative lipopeptide)	O-methyltransferase	Putative O-methyltransferase (EC 2.1.1.-)
PSEEN2142	0	-0.128763	7.7662	2.95721	3.62529e-11	yes	1	0	-	cluster 8 (putative lipopeptide)	multidrug efflux protein MATE family	Putative multidrug efflux protein, MatE family
PSEEN2143	0	-0.26414	3.78587	1.92062	9.13701e-10	yes	1	0	-	cluster 8 (putative lipopeptide)	sensor histidine kinase	Histidine kinase (EC 2.7.13.3)
PSEEN2144	0	-0.293187	3.41079	1.77011	1.80095e-09	yes	1	0	-	cluster 8 (putative lipopeptide)	response regulator	Putative response regulator, LuxR family
PSEEN2146	0	-0.105009	9.52303	3.25142	0.000255191	yes	1	0	-	cluster 8 (putative lipopeptide)	hypothetical protein	Uncharacterized protein
PSEEN2147	0	-0.170131	5.87783	2.55528	0.0049532	yes	1	0	-	cluster 8 (putative lipopeptide)	hypothetical protein	Uncharacterized protein
PSEEN2148	0	-0.219031	4.56556	2.19079	0.000347319	yes	1	0	-	cluster 8 (putative lipopeptide)	hypothetical protein	Uncharacterized protein
PSEEN2149	0	-0.319434	3.13053	1.64641	0.011066	yes	1	0	-	cluster 8 (putative lipopeptide)	non-ribosomal peptide synthetase	Putative non-ribosomal peptide synthetase
PSEEN2150	0	-0.458155	2.18267	1.12609	0.0535386	no	0	0	-	cluster 8 (putative lipopeptide)	non-ribosomal peptide synthetase	Putative non-ribosomal peptide synthetase
PSEEN2151	0	-0.155952	6.41224	2.68083	0.00297461	yes	1	0	-	cluster 8 (putative lipopeptide)	ornithine cyclodeaminase	Putative Ornithine cyclodeaminase (EC 4.3.1.12)
PSEEN2152	0	-0.209507	4.7731	2.25493	0.00193536	yes	1	0	-	cluster 8 (putative lipopeptide)	cysteine synthase	Putative Cysteine synthase (EC 2.5.1.47)
PSEEN2153	0	-0.24729	4.04384	2.01572	0.00369846	yes	1	0	-	cluster 8 (putative lipopeptide)	polyketide synthase	Putative polyketide synthase
PSEEN2154	0	-0.272743	3.66646	1.87439	0.00547214	yes	1	0	-	cluster 8 (putative lipopeptide)	non-ribosomal peptide synthetase	Putative non-ribosomal peptide synthetase
PSEEN2155	0	-0.435827	2.29449	1.19817	0.071251	no	0	0	-	cluster 8 (putative lipopeptide)	unspecific monooxygenase	Putative unspecific monooxygenase (EC 1.14.14.1)
PSEEN2156	0	-0.58389	1.71265	0.776231	0.185498	no	0	0	-	cluster 8 (putative lipopeptide)	amidase family protein	Putative amidase family protein (EC 3.5.1.4)
PSEEN2466	0	-0.638235	1.56682	0.647841	7.00958e-08	no	0	0	-	cluster 9	phospho-sugar nucleotidyltransferase	Putative phospho-sugar nucleotidyltransferase (EC 2.7.7.-)
PSEEN2467	0	-0.581185	1.72062	0.782929	8.75095e-12	no	0	0	-	cluster 9	galactokinase	Putative kinase Galactokinase/homoserine kinase family (EC 2.7.1.-)
PSEEN2468	0	-0.593528	1.68484	0.752611	4.40809e-06	no	0	0	-	cluster 9	hypothetical protein	SPASM domain-containing protein
PSEEN2469	0	-0.485582	2.05939	1.04221	7.30516e-09	yes	1	0	-	cluster 9	SAM-dependent methyltransferase	Putative SAM-dependent methyltransferase
PSEEN2470	0	-0.473367	2.11253	1.07897	1.45061e-05	yes	1	0	-	cluster 9	glycosyltransferase	Putative glycosyltransferase
PSEEN2471	0	-0.442163	2.26161	1.17735	0.000139449	yes	1	0	-	cluster 9	hypothetical protein	Uncharacterized protein
PSEEN2472	0	-0.505552	1.97804	0.98407	1.00879e-05	no	0	0	-	cluster 9	hypothetical protein	Uncharacterized protein
PSEEN2473	0	-0.515205	1.94098	0.956782	0.00158296	no	0	0	-	cluster 9	PLP-dependent transaminase	Putative PLP-dependent transaminase (EC 2.6.1.-)
PSEEN2474	0	-0.549129	1.82106	0.864782	0.00613803	no	0	0	-	cluster 9	3-dehydroquinate synthase	Putative 3-dehydroquinate synthase (EC 4.2.3.4)
PSEEN2475	0	-0.53168	1.88083	0.911369	0.0127894	no	0	0	-	cluster 9	UDP-N-acetylglucosamine 2-epimerase	Putative UDP-N-acetylglucosamine 2-epimerase (EC 5.1.3.14)
PSEEN2476	0	-0.497803	2.00883	1.00635	0.00463488	yes	1	0	-	cluster 9	asparagine synthetase	Putative asparagine synthetase (EC 6.3.5.4)
PSEEN2477	0	-0.552687	1.80934	0.855466	0.060623	no	0	0	-	cluster 9	NAD-binding Rossmann fold family oxidoreductase	Putative oxidoreductase, NAD-binding Ros family
PSEEN2478	0	-0.476504	2.09862	1.06944	0.00103284	yes	1	0	-	cluster 9	hypothetical protein	Uncharacterized protein
PSEEN2479	0	-0.438804	2.27892	1.18835	0.0142007	yes	1	0	Q1 - upregulated	cluster 9	hypothetical protein	Uncharacterized protein
PSEEN2480	0	-0.397419	2.51623	1.33127	0.020916	yes	1	0	Q1 - upregulated	cluster 9	hypothetical protein	Uncharacterized protein
PSEEN2481	0	-1.82826	0.546969	-0.870468	1.49208e-09	no	0	0	-	cluster 9	short-chain fatty acid transporter	Putative short-chain fatty acid transporter (ScFAT family)
PSEEN2482	0	-0.937401	1.06678	0.0932616	0.708467	no	0	0	-	cluster 9	TonB-dependent siderophore receptor	Putative TonB-dependent siderophore receptor
PSEEN3042	macB1	-0.176039	5.68058	2.50604	1.09623e-11	yes	1	0	-	cluster 2 (entolysin)	macB, macrolide ABC efflux protein MacB	Macrolide export ATP-binding/permease protein MacB 1 (EC 7.6.2.-)
PSEEN3043	macA	-0.145883	6.85483	2.77712	3.79287e-11	yes	1	0	-	cluster 2 (entolysin)	macA, macrolide efflux protein MacA	Macrolide efflux protein MacA
PSEEN3044	0	-0.140689	7.10788	2.82942	2.20675e-11	yes	1	0	-	cluster 2 (entolysin)	non-ribosomal peptide synthetase, terminal component	Putative non-ribosomal peptide synthetase, terminal component
PSEEN3045	0	-0.146521	6.82497	2.77082	2.93979e-14	yes	1	0	-	cluster 2 (entolysin)	non ribosomal peptide synthetase	Putative non ribosomal peptide synthetase
PSEEN3319	0	-1.10001	0.909085	-0.137513	0.443463	no	0	0	-	cluster 10	ammonia monooxygenase	Putative ammonia monooxygenase
PSEEN3320	0	-0.661915	1.51077	0.595282	0.010541	no	0	0	-	cluster 10	hypothetical protein	ATP-grasp domain-containing protein
PSEEN3321	0	-0.16692	5.99089	2.58277	1.24617e-25	yes	1	0	-	cluster 10	hypothetical protein	Uncharacterized protein
PSEEN3322	0	-0.182733	5.47247	2.45219	1.70588e-37	yes	1	0	-	cluster 10	major facilitator transporter	Putative transporter, MFS superfamily
PSEEN3323	0	-0.238279	4.19676	2.06928	1.10708e-56	yes	1	0	-	cluster 10	LysR family transcriptional regulator	Putative transcriptional regulator, LysR family
PSEEN3324	0	-1.19563	0.836377	-0.257774	0.0776923	no	0	0	-	cluster 10	hypothetical protein	Uncharacterized protein
PSEEN3325	0	-1.26829	0.788461	-0.342888	0.027251	no	0	0	-	cluster 10	isochorismatase superfamily hydrolase	Putative hydrolase, isochorismatase family
PSEEN3326	0	-0.616723	1.62147	0.697307	0.00419918	no	0	0	-	cluster 10	hypothetical protein	Endo/exonuclease/phosphatase domain-containing protein
PSEEN3327	0	-0.458609	2.18051	1.12466	1.18195e-05	yes	1	0	-	cluster 10	hypothetical protein	Uncharacterized protein
PSEEN3328	0	-0.792512	1.26181	0.335496	0.322994	no	0	0	-	cluster 10	non-ribosomal peptide biosynthesis thioesterase	Putative thioesterase involved in non-ribosomal peptide biosynthesis
PSEEN3329	0	-0.867444	1.15281	0.205157	0.664594	no	0	0	-	cluster 10	hypothetical protein	MbtH domain-containing protein
PSEEN3330	0	-0.556314	1.79755	0.846028	1.2293e-17	no	0	0	-	cluster 10	amino acid transporter LysE	Putative transporter, LysE family
PSEEN3331	0	-0.134691	7.4244	2.89227	8.50364e-45	yes	1	0	-	cluster 10	hypothetical protein	Uncharacterized protein
PSEEN3332	0	-0.0856476	11.6757	3.54544	8.58461e-38	yes	1	0	-	cluster 2 (entolysin)	non-ribosomal peptide synthetase	Putative non-ribosomal peptide synthetase
PSEEN3335	0	-0.156754	6.37941	2.67342	1.28121e-20	yes	1	0	-	cluster 2 (entolysin)	LuxR family transcriptional regulator	Putative transcriptional regulator, LuxR family
PSEEN5520	hcnC	-0.385079	2.59687	1.37677	0.000181809	yes	1	0	-	cluster 3 (HCN)	hcnC, hydrogen cyanide synthase HcnC	Hydrogen cyanide synthase HcnC
PSEEN5521	hcnB	-0.397011	2.51882	1.33275	3.26231e-06	yes	1	0	-	cluster 3 (HCN)	hcnB, hydrogene cyanide synthase HcnB	Hydrogene cyanide synthase HcnB
PSEEN5522	hcnA	-0.439161	2.27707	1.18718	4.86098e-05	yes	1	0	-	cluster 3 (HCN)	hcnA, hydrogen cyanide synthase HcnA	Hydrogen cyanide synthase HcnA

## Sheet: DeSeq2 Raw Results
	baseMean	log2FoldChange	lfcSE	stat	pvalue	padj
PSEEN0001	3060.54	-0.00319692	0.154439	-0.0207002	0.983485	0.992391
PSEEN0002	3849.98	0.191386	0.210639	0.908597	0.363563	0.582528
PSEEN0003	1447.77	0.0432002	0.123809	0.348927	0.727144	0.850169
PSEEN0004	3648.81	0.0468919	0.2318	0.202295	0.839686	0.916096
PSEEN0005	273.926	0.0130802	0.0763525	0.171313	0.863977	0.931161
PSEEN0007	1307.42	-0.406175	0.375857	-1.08066	0.279847	0.502926
PSEEN0008	1000.46	-0.441519	0.375294	-1.17646	0.239411	0.454406
PSEEN0009	689.519	-0.783176	0.364139	-2.15076	0.0314951	0.113724
PSEEN0010	304.576	-0.791756	0.422845	-1.87245	0.0611447	0.184344
PSEEN0012	357.413	-0.389469	0.133043	-2.92739	0.00341818	0.0214943
PSEEN0013	245.642	-0.235677	0.09977	-2.3622	0.0181668	0.0761821
PSEEN0014	420.15	0.209743	0.115322	1.81876	0.0689473	0.198875
PSEEN0015	336.76	0.299923	0.173402	1.72964	0.0836944	0.226363
PSEEN0016	1396.35	0.296507	0.11356	2.61102	0.00902739	0.0460283
PSEEN0017	747.547	-0.0818637	0.105798	-0.773772	0.439066	0.645245
PSEEN0018	616.905	0.0968211	0.111439	0.868824	0.384944	0.60181
PSEEN0019	506.007	-0.000725193	0.107811	-0.00672649	0.994633	0.997503
PSEEN0021	149.425	-0.0398916	0.205877	-0.193764	0.846361	0.919459
PSEEN0022	546.368	0.135763	0.12127	1.11951	0.262923	0.480219
PSEEN0023	214.591	0.202659	0.134624	1.50537	0.132229	0.308027
PSEEN0024	300.244	0.0916072	0.173835	0.526977	0.59821	0.761792
PSEEN0025	268.71	0.0195318	0.220663	0.0885143	0.929468	0.967318
PSEEN0026	504.603	0.300299	0.105283	2.8523	0.00434039	0.0260031
PSEEN0027	226.598	0.126076	0.168938	0.746286	0.455495	0.659091
PSEEN0028	361.586	1.86568	0.311239	5.99439	2.04253e-09	6.25465e-08
PSEEN0029	492.689	-0.0802875	0.302241	-0.26564	0.790516	0.889346
PSEEN0030	337.334	0.0932122	0.132971	0.700999	0.483304	0.678991
PSEEN0031	633.505	-0.0339675	0.1702	-0.199574	0.841814	0.917218
PSEEN0032	194.004	-0.0505748	0.103073	-0.490671	0.623659	0.77925
PSEEN0033	80.9373	-0.102718	0.192325	-0.534086	0.593282	0.759302
PSEEN0034	140.76	-0.27446	0.108443	-2.53091	0.0113766	0.0538852
PSEEN0035	144.99	-0.29668	0.171163	-1.73332	0.0830395	0.225797
PSEEN0036	300.802	-0.399885	0.192469	-2.07766	0.0377409	0.129668
PSEEN0037	703.044	-0.13368	0.102368	-1.30588	0.191592	0.392723
PSEEN0038	265.746	-0.108132	0.119498	-0.904882	0.365528	0.584357
PSEEN0039	962.068	0.108935	0.320093	0.340323	0.733614	0.854477
PSEEN0040	3410.19	0.727195	0.463093	1.5703	0.116346	0.282577
PSEEN0041	2099.8	0.176674	0.0903088	1.95633	0.050426	0.161849
PSEEN0042	489.099	0.0322786	0.127305	0.253554	0.79984	0.894728
PSEEN0043	1584.43	0.125962	0.121726	1.0348	0.300764	0.523678
PSEEN0044	456.255	-0.261819	0.164245	-1.59408	0.110918	0.274769
PSEEN0045	15408	-0.750793	0.190251	-3.94633	7.93599e-05	0.000935097
PSEEN0046	533.365	0.832205	0.319465	2.605	0.0091874	0.0465737
PSEEN0047	133.523	-0.194496	0.141456	-1.37496	0.169145	0.365567
PSEEN0048	297.405	-0.144786	0.225276	-0.642703	0.520417	0.705532
PSEEN0049	821.768	-0.211636	0.266477	-0.7942	0.427079	0.63615
PSEEN0050	3880.36	-0.106546	0.179427	-0.593812	0.552638	0.72853
PSEEN0051	1100.76	-0.263275	0.0942722	-2.79271	0.00522684	0.0297941
PSEEN0052	211.819	-0.066796	0.111819	-0.597359	0.550267	0.727619
PSEEN0053	1508.21	0.201774	0.121939	1.65471	0.097983	0.252237
PSEEN0054	87.9731	-0.407711	0.176451	-2.31062	0.0208538	0.0850131
PSEEN0055	2160.35	-2.49095	0.298204	-8.35318	6.64466e-17	4.54512e-15
PSEEN0056	4675.94	-0.412429	0.17537	-2.35176	0.0186848	0.0777465
PSEEN0057	11590	-0.112626	0.139373	-0.808093	0.419037	0.628709
PSEEN0058	2072.79	-0.00259061	0.211183	-0.0122671	0.990213	0.995315
PSEEN0059	6334.18	-0.281489	0.0856586	-3.28618	0.00101557	0.00812736
PSEEN0060	1870.23	0.0110211	0.131372	0.0838923	0.933142	0.969018
PSEEN0061	2330.64	0.214733	0.330211	0.650289	0.515506	0.702138
PSEEN0062	1265	0.0573804	0.18179	0.315641	0.752275	0.865683
PSEEN0063	2496.54	-0.0297798	0.21647	-0.13757	0.89058	0.945206
PSEEN0064	1754.71	0.0537325	0.247591	0.217021	0.828192	0.911283
PSEEN0065	1758.48	0.270912	0.235681	1.14949	0.250355	0.466645
PSEEN0066	1235.85	0.0257127	0.234542	0.109629	0.912704	0.95834
PSEEN0067	177.285	0.0366718	0.218447	0.167875	0.866681	0.932546
PSEEN0068	187.985	-0.120406	0.159757	-0.753682	0.45104	0.655708
PSEEN0069	1399.43	-0.177822	0.127314	-1.39672	0.162498	0.354988
PSEEN0070	330.529	-0.130121	0.140062	-0.929023	0.352877	0.571878
PSEEN0071	720.696	-0.456702	0.148356	-3.07842	0.00208102	0.0144791
PSEEN0072	795.334	-0.463739	0.272936	-1.69908	0.0893047	0.235844
PSEEN0073	1170.42	-0.450836	0.203843	-2.21168	0.0269885	0.10178
PSEEN0074	1568.77	-0.171766	0.156757	-1.09575	0.273189	0.494462
PSEEN0075	3075.34	0.147664	0.136249	1.08378	0.278462	0.501594
PSEEN0076	1505.3	-0.182529	0.0547727	-3.33249	0.000860724	0.0071057
PSEEN0078	782.558	-0.0292078	0.106164	-0.275119	0.783225	0.884872
PSEEN0079	3035.8	0.0340425	0.0793479	0.429029	0.667902	0.810376
PSEEN0080	7308.31	0.048958	0.186879	0.261977	0.793339	0.890151
PSEEN0081	1615.03	0.169788	0.12177	1.39434	0.163216	0.356261
PSEEN0082	1066.82	0.317772	0.106592	2.98119	0.00287132	0.01881
PSEEN0083	655.441	0.206605	0.0726788	2.84272	0.00447308	0.0265911
PSEEN0084	831.399	-0.203023	0.225727	-0.89942	0.368429	0.586968
PSEEN0085	268.348	0.101541	0.154959	0.655275	0.512291	0.699387
PSEEN0086	616.856	-0.0154135	0.259368	-0.0594272	0.952612	0.978418
PSEEN0087	1307.95	0.25578	0.244287	1.04704	0.295079	0.519098
PSEEN0089	1498.47	0.509218	0.344743	1.4771	0.13965	0.318689
PSEEN0090	8243.56	0.0710269	0.348786	0.203641	0.838634	0.915648
PSEEN0091	13451.7	0.0730717	0.351325	0.207989	0.835237	0.914213
PSEEN0093	710.078	-0.0513892	0.128731	-0.399197	0.689748	0.826059
PSEEN0094	719.498	0.020067	0.10317	0.194503	0.845782	0.91926
PSEEN0095	655.586	-0.216963	0.168116	-1.29056	0.196857	0.399171
PSEEN0096	454.383	-0.0761732	0.152191	-0.500509	0.616717	0.774868
PSEEN0097	852.99	-0.133568	0.0991746	-1.34679	0.178047	0.376465
PSEEN0098	824.103	-0.201147	0.0901177	-2.23205	0.0256117	0.098393
PSEEN0099	209.997	0.31598	0.143027	2.20924	0.0271582	0.102191
PSEEN0100	771.715	0.312149	0.167775	1.86052	0.0628117	0.187332
PSEEN0101	1246.51	-0.0862076	0.133322	-0.646613	0.517883	0.703482
PSEEN0103	326.014	0.36586	0.269648	1.35681	0.174843	0.37238
PSEEN0104	119.399	0.158848	0.182301	0.871354	0.383561	0.600183
PSEEN0106	752.573	-0.325628	0.177925	-1.83014	0.0672288	0.195883
PSEEN0107	524.292	0.101465	0.163572	0.620307	0.535056	0.716901
PSEEN0108	339.337	0.649593	0.419524	1.5484	0.121525	0.290282
PSEEN0110	49.5034	-0.505747	0.27295	-1.85289	0.0638979	0.189286
PSEEN0111	1302.9	-0.0878016	0.152497	-0.575758	0.564779	0.736613
PSEEN0112	696.968	0.701107	0.528616	1.32631	0.184738	0.386258
PSEEN0113	744.904	0.425069	0.213256	1.99324	0.0462353	0.151538
PSEEN0114	711.378	0.369559	0.221256	1.67028	0.0948637	0.246496
PSEEN0115	186.98	0.835629	0.337489	2.47602	0.0132857	0.0605852
PSEEN0116	470.603	0.88334	0.362161	2.43908	0.0147248	0.065285
PSEEN0118	392.597	0.733759	0.220141	3.33313	0.000858735	0.0071057
PSEEN0120	3496.77	0.0855655	0.361435	0.236739	0.81286	0.902704
PSEEN0121	2279.81	0.0111141	0.295433	0.0376197	0.969991	0.986151
PSEEN0131	83.0434	5.26156	0.427774	12.2999	9.07372e-35	1.83813e-32
PSEEN0132	280.205	8.50478	1.05329	8.07447	6.77729e-16	4.30072e-14
PSEEN0133	67.1889	8.52824	0.883561	9.65211	4.81526e-22	5.39617e-20
PSEEN0134	74.5491	9.13199	0.906124	10.0781	6.90588e-24	8.4589e-22
PSEEN0136	119.649	2.26259	0.20605	10.9808	4.72753e-28	7.3235e-26
PSEEN0137	686.557	3.24397	0.126432	25.6577	3.46646e-145	1.82579e-141
PSEEN0138	489.049	0.27651	0.0715924	3.86229	0.00011233	0.00124557
PSEEN0139	857.34	0.339278	0.0923756	3.67281	0.000239897	0.00237507
PSEEN0140	2432.15	0.0818137	0.142955	0.572305	0.567115	0.73753
PSEEN0141	28510.4	0.117823	0.116572	1.01073	0.312144	0.53448
PSEEN0143	1158.16	0.351438	0.227798	1.54276	0.122889	0.292083
PSEEN0144	3004.47	0.0109971	0.202477	0.054313	0.956686	0.980313
PSEEN0145	1266.61	-0.126279	0.166591	-0.758018	0.44844	0.653552
PSEEN0146	36.9166	-0.259329	0.231409	-1.12065	0.262436	0.479947
PSEEN0147	46.8711	-0.185342	0.240401	-0.770972	0.440724	0.64696
PSEEN0148	22.95	-0.0561472	0.2717	-0.206651	0.836282	0.914597
PSEEN0149	31.4019	-0.427836	0.322185	-1.32792	0.184205	0.385308
PSEEN0150	632.75	0.272531	0.176411	1.54487	0.122379	0.291232
PSEEN0151	106.588	0.0903137	0.203307	0.444223	0.656881	0.801418
PSEEN0152	711.768	1.07851	0.400677	2.69172	0.00710852	0.037857
PSEEN0153	345.377	0.535173	0.313152	1.70899	0.087453	0.232399
PSEEN0154	32.2443	0.234111	0.238577	0.981283	0.326453	0.547414
PSEEN0155	102.508	-0.00450597	0.218344	-0.020637	0.983535	0.992391
PSEEN0156	144.545	-0.207184	0.170144	-1.21769	0.22334	0.434713
PSEEN0158	159.878	-0.0461245	0.112268	-0.410843	0.681187	0.820448
PSEEN0159	7577.2	0.0537963	0.117881	0.456362	0.64813	0.797407
PSEEN0160	826.181	-0.0479137	0.0998297	-0.479954	0.63126	0.785088
PSEEN0161	3623.56	-0.252414	0.114375	-2.20691	0.0273203	0.102606
PSEEN0162	222.903	-0.196678	0.200062	-0.983087	0.325565	0.546621
PSEEN0163	1502.47	0.134046	0.109132	1.22829	0.219338	0.429302
PSEEN0164	334.585	0.0947244	0.124961	0.758031	0.448432	0.653552
PSEEN0165	1333.09	-0.285385	0.137078	-2.08192	0.0373501	0.12883
PSEEN0166	1024.7	-0.276972	0.0968818	-2.85887	0.00425157	0.0257096
PSEEN0167	2025	-0.600901	0.188565	-3.1867	0.00143908	0.0108591
PSEEN0168	1022.16	-0.233341	0.170307	-1.37012	0.170651	0.367314
PSEEN0169	5337.06	-0.150483	0.0794474	-1.89412	0.0582094	0.177416
PSEEN0170	2373.73	0.00842501	0.184496	0.045665	0.963577	0.983374
PSEEN0171	1338.95	-0.0780134	0.19244	-0.405391	0.68519	0.822965
PSEEN0172	426.553	-0.0117697	0.147925	-0.079565	0.936583	0.970997
PSEEN0173	60.3946	-0.269575	0.18525	-1.45519	0.145616	0.32818
PSEEN0174	128.941	-0.440775	0.173201	-2.54488	0.0109316	0.0523209
PSEEN0175	120.845	-0.343603	0.17598	-1.95252	0.0508767	0.162852
PSEEN0176	19.9235	-0.105036	0.237863	-0.441583	0.658791	0.80302
PSEEN0177	139.153	-0.481453	0.140456	-3.4278	0.000608504	0.00528005
PSEEN0178	36.0899	-0.0111955	0.210606	-0.0531585	0.957606	0.980313
PSEEN0179	167.24	-0.255866	0.0990563	-2.58304	0.0097935	0.0488007
PSEEN0180	38.3205	-0.306093	0.194243	-1.57582	0.115067	0.280318
PSEEN0181	103.749	-0.365727	0.167135	-2.18821	0.0286541	0.106357
PSEEN0182	45.8137	-0.048444	0.264925	-0.182859	0.854909	0.92479
PSEEN0183	18.5113	-0.165928	0.262349	-0.632473	0.527078	0.710914
PSEEN0184	11.3272	-0.21634	0.304285	-0.710979	0.477097	0.675902
PSEEN0186	82.9949	-0.0638306	0.171379	-0.372452	0.709556	0.836754
PSEEN0187	92.8009	-0.0695675	0.20303	-0.342646	0.731865	0.853383
PSEEN0189	3555.82	0.423815	0.178511	2.37416	0.0175887	0.0742902
PSEEN0191	6409.33	0.307774	0.143836	2.13976	0.0323745	0.116235
PSEEN0192	1620.66	0.052333	0.252769	0.207039	0.83598	0.91457
PSEEN0195	1100.94	0.72098	0.334035	2.1584	0.0308968	0.112216
PSEEN0196	589.393	-0.140878	0.166308	-0.84709	0.396945	0.610783
PSEEN0197	614.556	-0.042827	0.0946488	-0.452483	0.650921	0.799347
PSEEN0198	23.7879	-0.404395	0.226012	-1.78926	0.0735725	0.208677
PSEEN0199	27.5996	-0.499083	0.234532	-2.12799	0.0333378	0.118482
PSEEN0200	19.887	0.388131	0.37296	1.04068	0.298026	0.521322
PSEEN0201	63.8871	-0.390308	0.252166	-1.54782	0.121665	0.290333
PSEEN0202	17.2765	-0.305093	0.254125	-1.20056	0.229921	0.444076
PSEEN0203	44.9168	0.04231	0.184744	0.229019	0.818854	0.906743
PSEEN0205	700.723	-0.15835	0.0966826	-1.63783	0.101457	0.258097
PSEEN0206	1032.83	-0.369165	0.0760145	-4.85651	1.19472e-06	2.09753e-05
PSEEN0207	1707.97	-0.127991	0.164902	-0.776162	0.437653	0.644789
PSEEN0208	1097.26	-0.220499	0.200335	-1.10065	0.27105	0.491435
PSEEN0209	408.077	0.0852596	0.100742	0.846319	0.397375	0.611147
PSEEN0210	113.994	0.7672	0.299859	2.55854	0.0105113	0.0510782
PSEEN0211	43.723	0.288802	0.248427	1.16252	0.245023	0.461569
PSEEN0212	38.5812	0.0919765	0.281144	0.327151	0.743554	0.861168
PSEEN0213	72.0104	0.219789	0.150216	1.46316	0.143425	0.324353
PSEEN0214	5526.98	0.182245	0.139218	1.30905	0.190516	0.391665
PSEEN0215	2188.43	0.21698	0.286901	0.756286	0.449478	0.654339
PSEEN0217	30.8752	-0.856415	0.220554	-3.88302	0.000103168	0.0011586
PSEEN0218	53.4629	-0.511486	0.163097	-3.13608	0.00171223	0.0124734
PSEEN0219	32.7628	-0.196612	0.203519	-0.966063	0.334013	0.554473
PSEEN0220	45.786	-0.150885	0.172687	-0.873749	0.382255	0.599029
PSEEN0221	61.8706	-0.261519	0.161923	-1.61508	0.106294	0.266722
PSEEN0222	52.8177	-0.0323603	0.255673	-0.126569	0.899281	0.951489
PSEEN0223	100.657	-0.110383	0.136612	-0.808003	0.419089	0.628709
PSEEN0224	759.464	-0.0688474	0.0993042	-0.693298	0.488123	0.681586
PSEEN0225	53.7705	0.2151	0.171717	1.25264	0.210337	0.418055
PSEEN0226	260.262	-0.0728015	0.12135	-0.599929	0.548554	0.726485
PSEEN0227	988.604	0.0729605	0.217186	0.335936	0.736919	0.856188
PSEEN0228	594.475	0.0604677	0.10636	0.568519	0.569683	0.739408
PSEEN0229	345.209	0.160959	0.124459	1.29327	0.195918	0.398409
PSEEN0230	120.345	0.202505	0.148304	1.36547	0.172104	0.368935
PSEEN0231	87.2473	-0.310412	0.179814	-1.72629	0.0842946	0.227332
PSEEN0232	925.056	-0.0994404	0.13118	-0.758043	0.448425	0.653552
PSEEN0233	2024.49	0.125235	0.071086	1.76174	0.0781124	0.216764
PSEEN0234	1336.79	0.264571	0.181647	1.45651	0.14525	0.327498
PSEEN0236	571.989	-0.369777	0.299994	-1.23262	0.217719	0.427564
PSEEN0237	168.941	-0.36094	0.136236	-2.64938	0.00806395	0.0418452
PSEEN0238	297.7	-0.466688	0.173179	-2.69483	0.00704244	0.037543
PSEEN0239	704.342	-0.288903	0.256663	-1.12561	0.260329	0.477396
PSEEN0240	424.894	-0.0784279	0.0720532	-1.08847	0.276387	0.498631
PSEEN0241	138.306	-0.262805	0.140877	-1.86549	0.0621131	0.185775
PSEEN0243	4375.55	0.277907	0.496913	0.559266	0.57598	0.744721
PSEEN0244	1688.36	-0.243777	0.140856	-1.73069	0.0835078	0.226253
PSEEN0245	2080.3	-0.435339	0.244768	-1.77858	0.0753092	0.211762
PSEEN0246	753.25	-0.406033	0.221878	-1.82999	0.0672518	0.195883
PSEEN0247	175.415	-0.0963978	0.133633	-0.721361	0.470687	0.670561
PSEEN0248	267.75	-0.0058593	0.110008	-0.0532626	0.957523	0.980313
PSEEN0249	206.656	0.136307	0.172837	0.788644	0.43032	0.639152
PSEEN0250	353.837	-0.207651	0.125587	-1.65345	0.09824	0.252656
PSEEN0251	472.29	0.0062879	0.16257	0.038678	0.969147	0.985837
PSEEN0252	712.283	0.122013	0.127173	0.95943	0.337342	0.556985
PSEEN0253	472.232	-0.022692	0.148496	-0.152813	0.878546	0.938982
PSEEN0254	450.371	0.10628	0.123095	0.863402	0.387917	0.604305
PSEEN0255	145.821	-0.104633	0.143335	-0.729994	0.465394	0.667798
PSEEN0256	304.825	-0.0660388	0.0879579	-0.7508	0.452773	0.656957
PSEEN0257	311.527	-0.253627	0.109331	-2.3198	0.0203515	0.0832879
PSEEN0258	496.214	0.0254926	0.156548	0.162842	0.870643	0.934898
PSEEN0259	214.185	0.0923346	0.12924	0.714442	0.474954	0.674099
PSEEN0260	1989.37	-0.162313	0.205424	-0.790138	0.429447	0.638414
PSEEN0261	288.133	0.157563	0.139787	1.12716	0.259673	0.476716
PSEEN0263	147.077	-0.0956258	0.166793	-0.573319	0.566429	0.737252
PSEEN0264	1053.39	0.332933	0.146445	2.27344	0.0229998	0.0914344
PSEEN0265	45.5591	-0.318442	0.165947	-1.91894	0.0549922	0.170881
PSEEN0267	29.369	-0.109876	0.221998	-0.49494	0.620643	0.777636
PSEEN0268	76.9691	-0.0776009	0.189395	-0.409731	0.682004	0.821242
PSEEN0269	207.581	-0.0109282	0.243803	-0.0448241	0.964248	0.983671
PSEEN0270	147.853	0.0352075	0.132436	0.265845	0.790358	0.889346
PSEEN0271	591.319	-0.134945	0.0911979	-1.47969	0.138955	0.317775
PSEEN0272	775.743	-0.365706	0.143816	-2.54287	0.0109945	0.0524872
PSEEN0273	174.188	-0.365787	0.166959	-2.19088	0.0284605	0.105855
PSEEN0274	89.7251	-0.0500498	0.165741	-0.301976	0.76267	0.87193
PSEEN0275	499.429	-0.180927	0.109965	-1.64531	0.0999064	0.255277
PSEEN0276	372.879	-0.120738	0.140688	-0.858191	0.390787	0.606664
PSEEN0277	256.032	0.0694138	0.172453	0.402509	0.687309	0.824614
PSEEN0278	169.639	0.213699	0.178572	1.19671	0.23142	0.446153
PSEEN0279	1543.8	2.429	0.120695	20.1251	4.45273e-90	7.8175e-87
PSEEN0280	526.598	0.402974	0.0709837	5.677	1.37077e-08	3.62806e-07
PSEEN0281	2099.32	0.404768	0.148625	2.72343	0.00646086	0.0351906
PSEEN0282	1580.85	0.10855	0.082872	1.30985	0.190246	0.391263
PSEEN0283	210.205	-0.150743	0.112668	-1.33794	0.180916	0.380089
PSEEN0284	294.332	-0.257699	0.120554	-2.13763	0.0325466	0.116773
PSEEN0286	138.06	0.231516	0.109988	2.10491	0.0352993	0.123226
PSEEN0287	199.723	-0.17656	0.109431	-1.61344	0.106649	0.266976
PSEEN0288	250.134	-0.334142	0.128724	-2.5958	0.00943713	0.0474288
PSEEN0289	246.021	-0.0479081	0.290328	-0.165014	0.868933	0.933633
PSEEN0290	305.944	0.0106173	0.119032	0.0891976	0.928925	0.967118
PSEEN0291	231.633	-0.170873	0.111176	-1.53696	0.124303	0.294647
PSEEN0292	54.9266	-0.269792	0.1974	-1.36673	0.171711	0.368383
PSEEN0293	188.036	-0.405568	0.143616	-2.82398	0.00474314	0.0276351
PSEEN0294	1345.01	-0.0914693	0.12092	-0.756443	0.449383	0.654339
PSEEN0295	1954.82	-0.135987	0.225767	-0.602334	0.546952	0.725641
PSEEN0296	689.32	0.16642	0.157515	1.05654	0.290724	0.515743
PSEEN0297	201.222	0.142517	0.119943	1.18821	0.23475	0.448793
PSEEN0298	568.83	0.345476	0.120638	2.86374	0.00418669	0.0254634
PSEEN0299	693.668	0.494458	0.18621	2.65537	0.00792215	0.0411905
PSEEN0300	1536.15	-0.259619	0.109304	-2.37519	0.0175398	0.074143
PSEEN0301	984.081	0.135525	0.118088	1.14766	0.251108	0.467509
PSEEN0302	986.488	0.16984	0.0926632	1.83287	0.0668214	0.194943
PSEEN0303	14316.2	0.166823	0.0963775	1.73094	0.0834633	0.226249
PSEEN0304	350.521	-0.220117	0.219558	-1.00255	0.316078	0.538243
PSEEN0305	1008.88	-0.201845	0.241006	-0.837508	0.402307	0.615663
PSEEN0306	223.71	0.158173	0.172867	0.914998	0.360192	0.578924
PSEEN0307	287.939	0.156111	0.122979	1.26941	0.204295	0.408978
PSEEN0308	201.99	-0.0617848	0.10725	-0.57608	0.564561	0.736613
PSEEN0310	288.381	-0.179185	0.161007	-1.1129	0.265751	0.483912
PSEEN0311	396.324	-0.131909	0.142696	-0.924399	0.355278	0.574845
PSEEN0312	1637.98	0.032675	0.105274	0.31038	0.756272	0.868575
PSEEN0313	3135.81	-0.083155	0.111069	-0.748679	0.454051	0.657724
PSEEN0314	147.659	0.335423	0.174067	1.92698	0.0539827	0.168789
PSEEN0315	222.133	0.359336	0.19544	1.8386	0.0659741	0.193477
PSEEN0316	375.939	0.129149	0.251366	0.513787	0.607401	0.768664
PSEEN0317	489.319	0.0968329	0.260838	0.371237	0.710461	0.837323
PSEEN0318	232.47	0.316458	0.145316	2.17772	0.0294271	0.108386
PSEEN0319	131.96	0.114518	0.168392	0.680067	0.496462	0.687492
PSEEN0320	986.192	0.497535	0.148474	3.35099	0.000805221	0.00674261
PSEEN0321	1295.83	-0.0220508	0.194091	-0.113611	0.909546	0.956013
PSEEN0322	408.027	0.180579	0.169105	1.06785	0.285589	0.510317
PSEEN0323	2409.02	0.345899	0.0690098	5.01232	5.37774e-07	1.02255e-05
PSEEN0324	502.644	0.190692	0.0985614	1.93475	0.053021	0.167122
PSEEN0325	4748.48	-0.139693	0.27902	-0.500655	0.616614	0.774868
PSEEN0326	843.586	0.189441	0.109427	1.7312	0.0834153	0.226235
PSEEN0327	2520.3	0.253979	0.11772	2.15748	0.0309682	0.112335
PSEEN0328	837.745	-0.0561997	0.0630368	-0.891539	0.37264	0.590088
PSEEN0330	374.974	-0.245241	0.0784589	-3.12572	0.00177369	0.0127894
PSEEN0331	79.3793	0.520653	0.17901	2.90851	0.00363157	0.0226898
PSEEN0332	88.617	0.300264	0.13347	2.24967	0.0244699	0.0951166
PSEEN0333	177.809	0.159209	0.0966728	1.64688	0.0995826	0.25486
PSEEN0334	1218.15	-0.1127	0.161678	-0.697065	0.485762	0.680738
PSEEN0335	1499.82	0.271659	0.0704454	3.8563	0.000115115	0.0012711
PSEEN0336	4984.77	0.243307	0.0893833	2.72206	0.00648757	0.0352593
PSEEN0337	4549.55	0.392553	0.220154	1.78309	0.0745724	0.210377
PSEEN0338	981.127	0.272992	0.247993	1.1008	0.270983	0.491435
PSEEN0339	365.337	0.294755	0.217155	1.35735	0.174669	0.372161
PSEEN0340	58.9445	-0.0816285	0.443369	-0.18411	0.853927	0.924108
PSEEN0341	234.434	-0.359288	0.133633	-2.68862	0.0071748	0.0380178
PSEEN0342	40.9463	-0.238986	0.196063	-1.21893	0.222872	0.43422
PSEEN0343	65.2468	-0.0137215	0.268229	-0.0511558	0.959201	0.980904
PSEEN0344	43.4292	0.0374983	0.186698	0.20085	0.840816	0.91689
PSEEN0345	289.543	-0.197282	0.0943727	-2.09046	0.0365765	0.126826
PSEEN0346	215.696	-0.28718	0.13375	-2.14714	0.0317823	0.114499
PSEEN0347	21.2118	-0.098331	0.229415	-0.428616	0.668203	0.810554
PSEEN0348	192.141	0.0868319	0.105101	0.826175	0.408705	0.621434
PSEEN0349	145.384	-0.158136	0.223814	-0.706551	0.479846	0.67721
PSEEN0350	44.9125	-0.394387	0.186069	-2.11957	0.0340423	0.120336
PSEEN0351	24.9336	0.341345	0.220314	1.54936	0.121296	0.290224
PSEEN0352	16.8592	-0.0597797	0.268128	-0.222952	0.823573	0.908812
PSEEN0353	56.2379	-0.021461	0.291385	-0.0736519	0.941287	0.973637
PSEEN0354	11.1447	0.206121	0.318706	0.646742	0.517799	0.703482
PSEEN0355	6.95162	0.0792796	0.409402	0.193647	0.846452	0.919459
PSEEN0356	127.005	0.419744	0.312455	1.34338	0.17915	0.37819
PSEEN0357	63.1308	0.309405	0.207958	1.48783	0.136796	0.314852
PSEEN0358	26.9288	0.27813	0.241133	1.15343	0.248734	0.464732
PSEEN0359	64.4002	0.247644	0.277829	0.891352	0.37274	0.590088
PSEEN0360	13.0351	-0.142916	0.355959	-0.401496	0.688055	0.825133
PSEEN0361	48.4182	0.319104	0.209177	1.52552	0.127129	0.299325
PSEEN0362	77.4139	0.517158	0.211906	2.44051	0.0146667	0.0651345
PSEEN0363	93.4558	-0.0440476	0.201322	-0.218792	0.826812	0.910478
PSEEN0364	87.2108	-0.145222	0.326951	-0.444172	0.656919	0.801418
PSEEN0365	1331.13	0.192968	0.147248	1.31049	0.190029	0.39097
PSEEN0366	380.078	0.150573	0.154359	0.975473	0.329326	0.550979
PSEEN0367	937.565	0.0141425	0.145126	0.0974496	0.922369	0.96353
PSEEN0368	105.988	-0.0940383	0.163483	-0.575217	0.565144	0.736613
PSEEN0369	401.547	-0.0423266	0.0682873	-0.619831	0.535369	0.717139
PSEEN0370	801.999	0.423633	0.269795	1.5702	0.116368	0.282577
PSEEN0371	435.542	-0.0193157	0.167355	-0.115417	0.908115	0.955271
PSEEN0372	621.235	-0.00846883	0.0829304	-0.10212	0.918662	0.961755
PSEEN0373	293.456	-0.012069	0.111023	-0.108707	0.913435	0.958379
PSEEN0374	270.888	0.0016788	0.102503	0.016378	0.986933	0.993915
PSEEN0375	285.992	-0.153706	0.0933462	-1.64662	0.0996359	0.254872
PSEEN0376	693.422	-0.0807079	0.100379	-0.804032	0.421379	0.631049
PSEEN0377	116.488	0.161036	0.137235	1.17343	0.240622	0.455719
PSEEN0378	715.864	0.144582	0.075673	1.91062	0.056054	0.17318
PSEEN0379	779.757	0.239002	0.147024	1.6256	0.104034	0.26331
PSEEN0380	1679.38	0.0417953	0.07975	0.524078	0.600224	0.763434
PSEEN0381	181.826	0.747383	0.256013	2.91932	0.00350801	0.021996
PSEEN0382	116.161	0.263957	0.135032	1.95478	0.0506093	0.162338
PSEEN0383	482.443	0.605202	0.160076	3.78071	0.000156384	0.00165396
PSEEN0384	380.69	-0.126672	0.25534	-0.49609	0.619831	0.777297
PSEEN0385	93.5443	-0.194916	0.168946	-1.15372	0.248615	0.464676
PSEEN0386	396.578	-0.149696	0.124348	-1.20385	0.228649	0.44243
PSEEN0387	355.737	-0.114784	0.114597	-1.00163	0.316521	0.538621
PSEEN0389	47.7674	0.000497396	0.179286	0.00277432	0.997786	0.998165
PSEEN0390	2327.76	-0.405539	0.30589	-1.32577	0.184916	0.386258
PSEEN0391	495.731	0.561913	0.190165	2.95488	0.00312795	0.0201405
PSEEN0392	1991.61	0.316863	0.195512	1.62068	0.105085	0.265079
PSEEN0393	1687.28	0.338896	0.252838	1.34037	0.180127	0.379339
PSEEN0394	989.634	0.187647	0.161792	1.1598	0.246128	0.462325
PSEEN0395	402.688	0.341681	0.18673	1.82981	0.067278	0.195883
PSEEN0396	615.687	0.0991563	0.115119	0.861339	0.389051	0.605357
PSEEN0397	501.188	0.196068	0.194762	1.0067	0.314077	0.536222
PSEEN0398	360.028	0.364165	0.148463	2.4529	0.0141709	0.06364
PSEEN0399	488.343	0.0509298	0.147839	0.344496	0.730473	0.852326
PSEEN0400	2069.75	0.133703	0.128068	1.044	0.296485	0.519317
PSEEN0401	1381.52	1.76318	0.445847	3.95468	7.66374e-05	0.000905043
PSEEN0403	24.2643	0.0903879	0.249131	0.362813	0.716745	0.841359
PSEEN0406	241.485	2.03539	0.497443	4.09169	4.28235e-05	0.000544811
PSEEN0407	219.302	0.161217	0.106381	1.51546	0.129655	0.303872
PSEEN0409	579.125	0.0148312	0.124301	0.119317	0.905024	0.953211
PSEEN0410	131.932	-0.112903	0.185332	-0.609194	0.542396	0.720991
PSEEN0411	61.63	-0.238216	0.172875	-1.37797	0.168214	0.364152
PSEEN0412	1823.01	0.43028	0.249052	1.72767	0.0840473	0.226781
PSEEN0413	7593.13	0.0996042	0.0655744	1.51895	0.128775	0.302255
PSEEN0414	3892.43	0.00465334	0.0638238	0.0729091	0.941878	0.973866
PSEEN0416	1503.96	0.747033	0.216454	3.45123	0.000558048	0.0049316
PSEEN0417	756.663	0.115038	0.118251	0.972825	0.330641	0.552151
PSEEN0418	685.004	0.148321	0.0916265	1.61875	0.105501	0.265491
PSEEN0419	217.14	-0.19106	0.144723	-1.32017	0.186777	0.387763
PSEEN0420	118.523	-0.0678735	0.16475	-0.411978	0.680355	0.820007
PSEEN0421	1054.08	-0.255836	0.171969	-1.48769	0.136832	0.314852
PSEEN0422	7079.25	-0.162796	0.102176	-1.59329	0.111095	0.274769
PSEEN0423	3748.6	-0.314636	0.144122	-2.18312	0.0290273	0.107289
PSEEN0424	33262.8	-0.358884	0.13573	-2.64409	0.008191	0.0423792
PSEEN0425	1024.3	-0.0739732	0.26869	-0.27531	0.783078	0.884872
PSEEN0426	276.501	-0.136491	0.14034	-0.972572	0.330766	0.552185
PSEEN0427	268.959	-0.278523	0.212329	-1.31175	0.189604	0.390542
PSEEN0428	589.047	0.305814	0.181607	1.68393	0.0921944	0.241366
PSEEN0429	376.656	0.385081	0.242746	1.58636	0.112659	0.277018
PSEEN0430	2094.29	0.430904	0.156944	2.7456	0.00604008	0.0334522
PSEEN0431	3378.44	0.553093	0.160435	3.44745	0.000565895	0.00497591
PSEEN0432	906.72	-0.0130568	0.0687767	-0.189844	0.849432	0.921136
PSEEN0433	520.012	-0.14515	0.0879958	-1.64951	0.0990436	0.253974
PSEEN0434	389.941	-0.185534	0.12504	-1.4838	0.137861	0.316389
PSEEN0435	351.422	-0.16364	0.132888	-1.23141	0.218168	0.428163
PSEEN0436	1195.5	-0.237688	0.100252	-2.37091	0.0177445	0.0747084
PSEEN0437	171.194	-0.152947	0.217823	-0.702163	0.482578	0.678991
PSEEN0438	711.752	0.91174	0.379143	2.40474	0.016184	0.069927
PSEEN0439	1319	1.03859	0.417988	2.48472	0.0129652	0.0595358
PSEEN0440	389.773	1.01284	0.448983	2.25586	0.0240793	0.0942943
PSEEN0441	353.678	0.846066	0.412905	2.04906	0.0404564	0.136768
PSEEN0442	1248.54	0.21045	0.165032	1.27521	0.202235	0.406464
PSEEN0443	489.214	0.0153377	0.106309	0.144274	0.885284	0.942757
PSEEN0444	161.611	-0.00346346	0.136271	-0.0254161	0.979723	0.991203
PSEEN0445	480.255	0.0862407	0.14452	0.596737	0.550683	0.727841
PSEEN0446	71.7745	0.00889995	0.28003	0.0317821	0.974646	0.988937
PSEEN0447	212.469	0.00662046	0.145002	0.0456577	0.963583	0.983374
PSEEN0448	710.377	0.166555	0.0890051	1.8713	0.0613033	0.184716
PSEEN0449	341.393	0.121326	0.0990513	1.22488	0.220622	0.431174
PSEEN0450	305.916	0.314977	0.123351	2.55349	0.0106649	0.0515844
PSEEN0451	686.4	0.322417	0.237532	1.35736	0.174666	0.372161
PSEEN0452	165.574	0.259931	0.162901	1.59563	0.11057	0.274284
PSEEN0453	426.132	0.412133	0.117241	3.51525	0.000439346	0.00401268
PSEEN0454	1657.05	0.151481	0.113044	1.34002	0.180239	0.379424
PSEEN0455	1947.79	0.00211077	0.130771	0.0161409	0.987122	0.993915
PSEEN0456	748.436	0.101766	0.197506	0.515253	0.606376	0.768105
PSEEN0457	544.687	-0.115735	0.137496	-0.84173	0.399939	0.61324
PSEEN0458	720.433	0.0316115	0.0911871	0.346667	0.728842	0.851555
PSEEN0459	821.497	0.279548	0.188341	1.48427	0.137737	0.316361
PSEEN0460	833.691	0.288547	0.0981389	2.94019	0.00328016	0.020916
PSEEN0461	868.012	-0.129383	0.297462	-0.434956	0.663594	0.807381
PSEEN0462	1482.57	0.231436	0.130693	1.77084	0.0765877	0.213838
PSEEN0463	3646.96	0.285205	0.131686	2.16579	0.030327	0.11091
PSEEN0464	2162.07	0.455819	0.0909126	5.01381	5.33627e-07	1.01888e-05
PSEEN0471	506.188	0.0931894	0.0922612	1.01006	0.312466	0.534685
PSEEN0472	347.069	0.0120029	0.0775911	0.154694	0.877062	0.938348
PSEEN0473	291.953	0.238228	0.125768	1.89419	0.0582003	0.177416
PSEEN0475	24923.6	0.328818	0.152851	2.15123	0.0314577	0.113718
PSEEN0476	9800.71	0.189339	0.113342	1.67051	0.0948189	0.246496
PSEEN0477	2524.66	0.00712577	0.170432	0.04181	0.96665	0.984215
PSEEN0478	6517.75	-0.0488131	0.320383	-0.152358	0.878904	0.938984
PSEEN0479	5493.7	-0.218184	0.285585	-0.76399	0.444873	0.650874
PSEEN0480	3319.34	-0.170298	0.273547	-0.622556	0.533576	0.716547
PSEEN0481	829.791	-0.068803	0.292447	-0.235267	0.814002	0.903741
PSEEN0482	14146.7	0.274569	0.14344	1.91418	0.0555971	0.172152
PSEEN0483	19231.3	0.0618705	0.206765	0.29923	0.764764	0.873377
PSEEN0484	5962.26	0.199457	0.0719604	2.77176	0.00557535	0.031288
PSEEN0485	2736.77	0.314138	0.11727	2.67877	0.00738938	0.0389588
PSEEN0486	11408.8	0.252424	0.117251	2.15285	0.0313304	0.113336
PSEEN0487	10772.5	0.246161	0.139137	1.7692	0.0768599	0.214078
PSEEN0489	4017.43	0.652385	0.106692	6.11465	9.67676e-10	3.03378e-08
PSEEN0490	3589.74	0.443789	0.110569	4.01369	5.97766e-05	0.000733901
PSEEN0491	1443.05	0.301402	0.143194	2.10485	0.0353043	0.123226
PSEEN0492	474.814	0.627823	0.155057	4.04898	5.14414e-05	0.000640525
PSEEN0493	3438.62	0.268827	0.104858	2.56371	0.0103559	0.0505978
PSEEN0494	1260.73	0.325722	0.117909	2.76248	0.00573639	0.0320059
PSEEN0495	670.536	0.344181	0.161728	2.12815	0.0333248	0.118482
PSEEN0496	2701.96	0.237283	0.0855362	2.77406	0.00553612	0.0311193
PSEEN0497	1727.7	0.408744	0.122641	3.33284	0.000859632	0.0071057
PSEEN0498	753.353	0.355051	0.148904	2.38442	0.0171059	0.0727759
PSEEN0499	749.063	0.258614	0.156441	1.65311	0.0983086	0.252704
PSEEN0500	1874.85	0.165933	0.103575	1.60206	0.109142	0.271798
PSEEN0501	1520.94	0.14785	0.167658	0.881853	0.377856	0.594613
PSEEN0502	6603.39	0.147845	0.141422	1.04541	0.295832	0.519148
PSEEN0503	2592.14	0.109075	0.121162	0.900239	0.367993	0.586628
PSEEN0504	4502.57	0.255292	0.0751371	3.39768	0.000679597	0.00580136
PSEEN0505	4203.02	0.0431953	0.109807	0.393376	0.694042	0.828207
PSEEN0506	2782.13	0.150468	0.119682	1.25723	0.208669	0.415366
PSEEN0507	4942	0.128468	0.14374	0.893752	0.371454	0.589292
PSEEN0508	1600.15	0.362465	0.172972	2.09551	0.0361256	0.125593
PSEEN0509	4042.83	0.0860354	0.199474	0.431312	0.666241	0.809106
PSEEN0510	10777.8	0.0455423	0.097978	0.464822	0.642059	0.791603
PSEENCDS526601D	1896.75	0.595299	0.274601	2.16787	0.0301689	0.1105
PSEEN0511	2574.21	0.0538444	0.105564	0.510063	0.610007	0.770427
PSEEN0512	2566.46	0.216678	0.110016	1.96952	0.0488939	0.158489
PSEEN0513	2981.66	0.356346	0.144685	2.4629	0.0137817	0.0623076
PSEEN0514	5073.22	0.0998211	0.111164	0.897959	0.369207	0.587319
PSEEN0515	3183.43	0.106047	0.0947729	1.11896	0.263156	0.480431
PSEEN0517	1906.24	0.855411	0.46166	1.8529	0.0638962	0.189286
PSEEN0518	505.117	0.299221	0.364917	0.819971	0.412233	0.623917
PSEEN0519	2580.2	0.0754031	0.122546	0.615307	0.538352	0.719743
PSEEN0520	926.429	0.0325755	0.0753831	0.432133	0.665645	0.808943
PSEEN0521	458.887	0.00308226	0.204572	0.0150669	0.987979	0.994114
PSEEN0522	629.097	1.53506	0.171413	8.95534	3.38683e-19	2.87717e-17
PSEEN0523	214.888	1.92132	0.244941	7.84401	4.36393e-15	2.67265e-13
PSEEN0524	2550.56	1.2006	0.138244	8.6846	3.80069e-18	2.78031e-16
PSEEN0525	179.23	1.65592	0.19026	8.70348	3.21845e-18	2.38755e-16
PSEEN0526	273.487	1.8853	0.141019	13.3691	9.16315e-41	2.83896e-38
PSEEN0527	408.061	2.22382	0.147954	15.0305	4.63501e-51	2.21933e-48
PSEEN0528	1240.75	1.51174	0.105888	14.2768	3.05364e-46	1.07224e-43
PSEEN0529	499.735	1.65228	0.154384	10.7024	9.91837e-27	1.41189e-24
PSEEN0530	44.8909	2.15415	0.282509	7.62508	2.43881e-14	1.41156e-12
PSEEN0531	333.589	2.01239	0.153571	13.104	3.12387e-39	7.47883e-37
PSEEN0532	108.218	0.739683	0.169133	4.37338	1.2234e-05	0.00017899
PSEEN0533	279.344	1.28347	0.131903	9.73045	2.23607e-22	2.5603e-20
PSEEN0534	223.742	1.74585	0.164626	10.605	2.82549e-26	3.91628e-24
PSEEN0535	1036.93	1.61874	0.101961	15.8761	9.28173e-57	5.43188e-54
PSEEN0536	146.925	1.83969	0.153947	11.9501	6.48376e-33	1.13833e-30
PSEEN0537	252.703	1.06591	0.170107	6.26614	3.70116e-10	1.20333e-08
PSEEN0539	1218.41	2.91992	0.223286	13.077	4.45571e-39	1.02036e-36
PSEEN0540	765.389	1.15176	0.161254	7.14251	9.16403e-13	4.09042e-11
PSEEN0541	1459.88	1.33113	0.159228	8.35989	6.27794e-17	4.35077e-15
PSEEN0542	786.892	0.843523	0.114063	7.39522	1.41177e-13	7.66575e-12
PSEEN0543	260.881	0.716983	0.0979655	7.31873	2.50337e-13	1.26781e-11
PSEEN0544	246.353	0.981703	0.134509	7.29844	2.91121e-13	1.46032e-11
PSEEN0545	105.663	0.56864	0.172214	3.30194	0.00096018	0.0077487
PSEEN0546	20.7006	1.04915	0.249284	4.20865	2.56901e-05	0.000347225
PSEEN0548	3.24404	0.469396	0.53136	0.883386	0.377028	0.594269
PSEEN0550	10.162	0.642215	0.368136	1.7445	0.0810714	0.22182
PSEEN0551	8.63969	0.00525426	0.321698	0.0163329	0.986969	0.993915
PSEEN0552	266.808	0.147389	0.0824438	1.78775	0.0738158	0.209138
PSEEN0553	157.624	0.274683	0.229022	1.19938	0.230382	0.444655
PSEEN0554	37.1625	0.0130646	0.185413	0.0704623	0.943826	0.975114
PSEEN0556	47.1828	0.240167	0.206743	1.16167	0.245369	0.461638
PSEEN0557	74.1895	0.186489	0.135756	1.37371	0.169532	0.365843
PSEEN0558	252.976	0.0508914	0.108915	0.46726	0.640314	0.79035
PSEEN0559	175.166	0.132745	0.146711	0.904803	0.36557	0.584357
PSEEN0560	937.948	0.496213	0.130011	3.8167	0.000135246	0.00145971
PSEEN0562	169.704	0.412774	0.190179	2.17045	0.0299726	0.109934
PSEEN0563	2893.48	-0.353949	0.156081	-2.26773	0.0233457	0.0923136
PSEEN0564	2772.64	-0.719706	0.131293	-5.4817	4.21265e-08	1.00398e-06
PSEEN0565	745.383	-0.709773	0.12739	-5.57164	2.52347e-08	6.38995e-07
PSEEN0566	1185.57	-0.652055	0.138886	-4.69489	2.66751e-06	4.33635e-05
PSEEN0567	884.127	-0.826428	0.170136	-4.85747	1.18898e-06	2.09443e-05
PSEEN0568	771.14	-0.180028	0.09428	-1.9095	0.0561973	0.173294
PSEEN0569	2078.66	0.0296998	0.115436	0.257282	0.796961	0.892977
PSEEN0570	207.009	-0.154243	0.107779	-1.43111	0.1524	0.339425
PSEEN0571	518.621	-0.159237	0.398224	-0.399868	0.689254	0.825819
PSEEN0572	1216.3	-0.029102	0.207869	-0.140002	0.888659	0.944659
PSEEN0573	958.562	0.0836721	0.204617	0.40892	0.682598	0.821583
PSEEN0574	2151.01	-0.173789	0.158503	-1.09644	0.272887	0.494086
PSEEN0575	367.779	-0.111903	0.215511	-0.519246	0.603589	0.766234
PSEEN0576	64.0816	-0.017839	0.177589	-0.100451	0.919986	0.962186
PSEEN0577	61.2778	-0.440048	0.190767	-2.30673	0.0210697	0.0856282
PSEEN0578	22967.5	-0.235445	0.136458	-1.7254	0.0844547	0.227531
PSEEN0579	255.458	-0.0362016	0.133238	-0.271707	0.785847	0.886951
PSEEN0580	107.905	-0.235797	0.140515	-1.67808	0.093331	0.243958
PSEEN0581	64.9375	-0.219809	0.148226	-1.48293	0.138094	0.31652
PSEEN0582	62.7001	0.145841	0.163499	0.892003	0.372392	0.589891
PSEEN0583	113.775	-0.398922	0.227699	-1.75197	0.0797794	0.219769
PSEEN0584	1536.1	-0.226918	0.122261	-1.85602	0.0634508	0.188385
PSEEN0585	127.618	-0.344554	0.157881	-2.18237	0.029082	0.10734
PSEEN0586	96.9159	-0.116727	0.152426	-0.765795	0.443798	0.649843
PSEEN0587	340.488	-0.0711636	0.10098	-0.704732	0.480977	0.677898
PSEEN0588	742.859	-0.0734938	0.0877586	-0.837454	0.402338	0.615663
PSEEN0589	977.879	-0.265827	0.213808	-1.2433	0.213757	0.421434
PSEEN0590	1355.15	0.0471672	0.136729	0.344968	0.730118	0.852198
PSEEN0591	2980.43	-0.124721	0.0938602	-1.3288	0.183914	0.385007
PSEEN0592	1074.13	-0.0803602	0.0961863	-0.835464	0.403456	0.616479
PSEEN0593	736.27	-0.104501	0.117353	-0.890489	0.373203	0.590371
PSEEN0594	577.873	-0.182053	0.138511	-1.31436	0.188725	0.389657
PSEEN0595	797.279	0.21324	0.0782694	2.72444	0.00644103	0.0351553
PSEEN0596	382.931	-0.0416606	0.135738	-0.30692	0.758904	0.870649
PSEEN0597	351.53	-0.156174	0.103642	-1.50687	0.131845	0.307268
PSEEN0598	106.638	-0.261459	0.177979	-1.46905	0.14182	0.322106
PSEEN0599	281.68	-0.109332	0.125204	-0.873231	0.382537	0.599115
PSEEN0600	1671.72	-0.0180715	0.150576	-0.120016	0.904471	0.953211
PSEEN0601	421.054	0.0218451	0.301862	0.0723678	0.942309	0.97412
PSEEN0602	42.8581	-0.238904	0.227011	-1.05239	0.292621	0.51702
PSEEN0603	92.5031	-0.0300028	0.174072	-0.172358	0.863156	0.930882
PSEEN0604	132.122	0.187814	0.143249	1.3111	0.189824	0.390701
PSEEN0605	43.9	0.143879	0.219733	0.654788	0.512604	0.699452
PSEEN0607	118.787	2.01562	0.339032	5.94523	2.76067e-09	8.12314e-08
PSEEN0608	39.3234	0.911205	0.211053	4.31741	1.57867e-05	0.000224726
PSEEN0609	472.923	1.06063	0.187748	5.64923	1.61167e-08	4.16112e-07
PSEEN0610	352.394	0.355646	0.143278	2.48221	0.0130571	0.0598014
PSEEN0611	393.159	0.406772	0.202266	2.01108	0.0443173	0.146712
PSEEN0613	139.528	0.212127	0.160615	1.32072	0.186595	0.387691
PSEEN0614	88.6962	-0.551203	0.247171	-2.23005	0.0257444	0.0986641
PSEEN0615	230.642	-0.753017	0.105556	-7.13379	9.76388e-13	4.32154e-11
PSEEN0616	253.333	-0.122656	0.212974	-0.575921	0.564668	0.736613
PSEEN0617	114.739	-0.28231	0.146245	-1.9304	0.0535576	0.168009
PSEEN0618	98.6299	-0.510206	0.196174	-2.60078	0.00930115	0.0469245
PSEEN0619	63.0748	-0.47263	0.345433	-1.36823	0.171242	0.367984
PSEEN0620	260.63	0.351914	0.110752	3.17751	0.00148548	0.0110785
PSEEN0621	454.697	1.79977	0.309741	5.81056	6.22655e-09	1.78235e-07
PSEEN0622	652.647	1.54719	0.295103	5.2429	1.58071e-07	3.34361e-06
PSEEN0623	276.789	1.67846	0.340925	4.92325	8.51198e-07	1.5513e-05
PSEEN0624	207.024	0.64643	0.231813	2.78859	0.00529387	0.0301428
PSEEN0625	69.6001	0.0364647	0.191691	0.190227	0.849131	0.921136
PSEEN0626	1441.23	0.0642547	0.199519	0.322048	0.747416	0.863298
PSEEN0627	130.987	0.335922	0.129904	2.58593	0.00971176	0.0485311
PSEEN0628	441.703	0.178727	0.104289	1.71376	0.0865722	0.231225
PSEEN0630	2582.66	0.419219	0.0843253	4.97145	6.6454e-07	1.2368e-05
PSEEN0631	507.974	0.353674	0.246144	1.43686	0.150758	0.337029
PSEEN0632	572.183	-0.0518419	0.133085	-0.389541	0.696876	0.829689
PSEEN0633	285.646	-0.425852	0.157171	-2.70948	0.00673883	0.0361809
PSEEN0634	6715.16	-0.318572	0.213798	-1.49006	0.136208	0.313964
PSEEN0635	3925.03	-0.386153	0.199406	-1.93651	0.052805	0.166541
PSEEN0636	1796.19	-0.0903069	0.127088	-0.710588	0.47734	0.675902
PSEEN0637	852.805	-0.139965	0.112274	-1.24663	0.212532	0.420484
PSEEN0638	76.4417	-0.144962	0.146924	-0.986647	0.323816	0.5449
PSEEN0640	3391.36	-0.18248	0.134267	-1.35908	0.17412	0.371975
PSEEN0641	3577.63	-0.953822	0.207543	-4.59579	4.31122e-06	6.86019e-05
PSEEN0642	3485.94	0.0937352	0.325526	0.28795	0.773385	0.879181
PSEEN0645	3552.1	-0.823704	0.288716	-2.85299	0.00433102	0.0260031
PSEEN0646	2023.18	-0.637382	0.227954	-2.7961	0.00517229	0.0295792
PSEEN0647	2605.64	-0.337081	0.205244	-1.64234	0.100519	0.256623
PSEEN0648	2046.01	-0.543897	0.233934	-2.325	0.0200722	0.0825294
PSEEN0649	969.935	-0.704433	0.248529	-2.83441	0.00459104	0.0269877
PSEEN0650	662.006	-0.667938	0.252901	-2.64111	0.00826354	0.0426289
PSEEN0651	959.525	-0.368159	0.212907	-1.7292	0.0837727	0.226388
PSEEN0652	1582.79	0.38683	0.140429	2.75463	0.00587589	0.0327149
PSEEN0653	3187.48	1.01687	0.125269	8.1175	4.759e-16	3.05678e-14
PSEEN0654	2377.2	-0.178215	0.223666	-0.796791	0.425573	0.634444
PSEEN0655	1889.65	-0.193134	0.147801	-1.30672	0.191309	0.392723
PSEEN0656	4694.89	-0.191289	0.123495	-1.54896	0.121391	0.290224
PSEEN0657	4024.09	-0.145785	0.0937929	-1.55433	0.120105	0.288724
PSEEN0658	484.933	-0.283978	0.0954322	-2.9757	0.00292321	0.0191024
PSEEN0659	250.509	0.136854	0.18912	0.723636	0.469289	0.669696
PSEEN0660	480.174	-0.0302901	0.149393	-0.202754	0.839327	0.916025
PSEEN0661	152.281	0.348967	0.218602	1.59636	0.110409	0.274044
PSEEN0662	813.421	0.539917	0.361593	1.49316	0.135395	0.312637
PSEEN0663	1344.31	0.289781	0.285336	1.01558	0.30983	0.532248
PSEEN0664	1159.3	0.0703578	0.145106	0.484872	0.627767	0.782592
PSEEN0665	344.879	0.125113	0.256526	0.487722	0.625747	0.780627
PSEEN0666	371.151	-0.136864	0.120934	-1.13172	0.257753	0.474514
PSEEN0668	840.15	0.0838766	0.319535	0.262496	0.792939	0.890113
PSEEN0669	3569.98	-0.0783381	0.281286	-0.2785	0.780628	0.883828
PSEEN0670	356.487	-0.231067	0.259756	-0.889556	0.373704	0.59059
PSEEN0671	612.143	0.507757	0.446555	1.13706	0.255515	0.471652
PSEEN0672	1968.42	0.460011	0.248979	1.84759	0.0646614	0.190943
PSEEN0673	223.506	0.0319609	0.143088	0.223366	0.823251	0.908647
PSEEN0674	927.637	-0.0563368	0.262969	-0.214234	0.830365	0.911963
PSEEN0675	380.066	-0.198318	0.0788336	-2.51566	0.0118811	0.0557735
PSEEN0676	1711.17	-0.0945398	0.1299	-0.727788	0.466744	0.668357
PSEEN0678	88.5226	-0.175806	0.159817	-1.10004	0.271313	0.491574
PSEEN0679	275.905	-0.282047	0.125272	-2.25149	0.0243547	0.0948498
PSEEN0680	354.554	-0.215607	0.284469	-0.757928	0.448494	0.653552
PSEEN0681	1029.24	-0.647426	0.214424	-3.01937	0.00253299	0.0171481
PSEEN0682	722.919	-0.846339	0.268601	-3.15092	0.00162757	0.0119393
PSEEN0691	1815.27	-0.250168	0.183987	-1.3597	0.173924	0.371776
PSEEN0692	1797.06	-0.232624	0.177273	-1.31223	0.189441	0.390523
PSEEN0693	1462.52	-0.300787	0.239452	-1.25615	0.209062	0.415834
PSEEN0695	926.533	-0.134945	0.170044	-0.793586	0.427437	0.636502
PSEEN0696	1001.62	0.0635046	0.163007	0.389581	0.696847	0.829689
PSEEN0697	733.426	-0.0167501	0.191276	-0.08757	0.930218	0.967699
PSEEN0698	164.956	0.00901349	0.152824	0.0589797	0.952968	0.978418
PSEEN0699	1628.18	-1.14203	0.158336	-7.21266	5.48683e-13	2.58028e-11
PSEEN0700	2062.36	-0.716618	0.124923	-5.73648	9.66671e-09	2.67971e-07
PSEEN0701	887.717	-0.133304	0.0844321	-1.57883	0.114375	0.279283
PSEEN0702	1715.39	-0.0943147	0.137855	-0.68416	0.493874	0.684896
PSEEN0703	122.314	0.267949	0.158344	1.6922	0.0906081	0.238259
PSEEN0704	153.909	0.00487518	0.129736	0.0375777	0.970024	0.986151
PSEEN0705	262.564	0.242915	0.0963687	2.52068	0.0117127	0.0551797
PSEEN0706	30.8477	0.428333	0.270853	1.58142	0.113781	0.278531
PSEEN0707	30.9174	0.439769	0.332712	1.32177	0.186244	0.387115
PSEEN0708	273.046	0.110772	0.171191	0.647068	0.517588	0.703482
PSEEN0709	738.286	0.286823	0.0812806	3.5288	0.000417447	0.00384387
PSEEN0710	100.432	0.245334	0.140205	1.74982	0.080149	0.22016
PSEEN0711	26.9994	-0.0920318	0.290258	-0.317069	0.751191	0.864826
PSEEN0712	419.296	-0.273685	0.318715	-0.858714	0.390498	0.606534
PSEEN0713	128.362	-0.319218	0.143929	-2.21788	0.026563	0.100943
PSEEN0714	19.6999	-0.905648	0.272419	-3.32447	0.000885862	0.00724509
PSEEN0715	116.027	-0.0720674	0.138159	-0.521628	0.601929	0.764864
PSEEN0716	517.309	-0.0653622	0.0983627	-0.664502	0.506369	0.695087
PSEEN0717	248.748	0.0478437	0.176114	0.271663	0.785881	0.886951
PSEEN0718	338.282	-0.010764	0.0872105	-0.123425	0.90177	0.952734
PSEEN0719	206.278	0.0716646	0.0977892	0.732848	0.463651	0.666862
PSEEN0720	88.1122	-0.175236	0.163992	-1.06857	0.285265	0.51001
PSEEN0721	284.155	-0.38742	0.176816	-2.19109	0.028445	0.105855
PSEEN0722	167.135	-0.152623	0.134858	-1.13173	0.257746	0.474514
PSEEN0723	355.461	-0.33315	0.118676	-2.80722	0.00499708	0.0287332
PSEEN0725	419.866	-0.353191	0.153562	-2.29999	0.0214486	0.0869669
PSEEN0726	154.825	-0.456789	0.153145	-2.98273	0.00285692	0.0187623
PSEEN0727	459.54	0.210048	0.365245	0.575088	0.565232	0.736613
PSEEN0728	591.055	0.5227	0.125089	4.17862	2.93279e-05	0.000390076
PSEEN0729	249.222	-0.17993	0.0913591	-1.96948	0.0488977	0.158489
PSEEN0730	66.6755	-0.130271	0.148862	-0.87511	0.381514	0.598683
PSEEN0731	78.9069	-0.128127	0.144733	-0.885263	0.376015	0.592955
PSEEN0732	129.787	1.1952	0.162638	7.34885	1.99918e-13	1.03232e-11
PSEEN0734	174.764	0.423429	0.0983687	4.30451	1.67355e-05	0.000236316
PSEEN0735	141.427	0.11614	0.133256	0.871557	0.38345	0.600183
PSEEN0737	126.458	-0.101782	0.143325	-0.71015	0.477611	0.675902
PSEEN0738	525.26	0.403463	0.161209	2.50273	0.0123241	0.0572407
PSEEN0739	786.42	0.230016	0.160705	1.4313	0.152345	0.339425
PSEEN0740	637.869	0.174096	0.180348	0.965333	0.334378	0.554473
PSEEN0741	260.408	0.386052	0.197137	1.9583	0.0501953	0.161305
PSEEN0742	1196.94	0.483695	0.163558	2.95732	0.00310322	0.0200057
PSEEN0743	533.822	0.868767	0.234984	3.69714	0.000218042	0.00218333
PSEEN0744	272.343	0.763622	0.15717	4.85857	1.18235e-06	2.08975e-05
PSEEN0745	4814.39	0.611274	0.196696	3.1077	0.00188549	0.013402
PSEEN0746	7553.78	0.66536	0.167695	3.96768	7.25756e-05	0.000860936
PSEEN0747	1587.78	0.405055	0.127634	3.17358	0.00150573	0.0111789
PSEEN0748	139.47	-0.215187	0.222	-0.969313	0.332389	0.55383
PSEEN0749	212.708	-0.262887	0.114553	-2.29491	0.0217385	0.0879392
PSEEN0750	633.645	-0.349218	0.13082	-2.66946	0.00759729	0.039658
PSEEN0751	735	-0.905087	0.326266	-2.77407	0.00553589	0.0311193
PSEEN0753	807.659	0.10982	0.154653	0.71011	0.477636	0.675902
PSEEN0754	2967.65	0.278291	0.105842	2.6293	0.00855602	0.0440514
PSEEN0755	596.84	0.541209	0.0985002	5.4945	3.91829e-08	9.50018e-07
PSEEN0757	4371.1	0.875614	0.162781	5.37909	7.48638e-08	1.70696e-06
PSEEN0759	223.943	0.567946	0.160989	3.52786	0.000418929	0.00385078
PSEEN0762	420.361	0.362293	0.511111	0.708834	0.478427	0.676155
PSEEN0763	25.9399	-0.400004	0.231184	-1.73024	0.0835874	0.22629
PSEEN0764	2.24273	0.326047	0.657139	0.496161	0.619781	0.777297
PSEEN0765	22.4314	0.53355	0.268301	1.98862	0.0467426	0.152915
PSEEN0766	324.634	-0.431788	0.0990866	-4.35768	1.31448e-05	0.000189682
PSEEN0767	240.218	-0.302629	0.187499	-1.61403	0.106521	0.26691
PSEEN0768	1232.13	-0.607565	0.321507	-1.88974	0.0587921	0.178477
PSEEN0769	1191.48	-0.485645	0.278826	-1.74175	0.0815528	0.22279
PSEEN0770	1286.62	0.257291	0.12904	1.99388	0.0461648	0.151401
PSEEN0771	359.356	-0.286383	0.242512	-1.1809	0.237641	0.451976
PSEEN0772	42.3319	-0.173568	0.239203	-0.725607	0.46808	0.668667
PSEEN0773	3094.26	0.203739	0.100233	2.03265	0.0420874	0.140925
PSEEN0775	7122.61	-0.410416	0.361624	-1.13492	0.256407	0.472863
PSEEN0776	780.561	-0.28092	0.104783	-2.68098	0.0073408	0.0387415
PSEEN0777	784.762	-0.0607844	0.267065	-0.227601	0.819956	0.906911
PSEEN0778	4470.07	0.0866999	0.285773	0.303387	0.761595	0.871802
PSEEN0779	1161.4	0.15018	0.253588	0.592217	0.553705	0.728664
PSEEN0780	1468.42	-0.00571276	0.314077	-0.018189	0.985488	0.993586
PSEEN0781	3665.73	0.0666676	0.278852	0.239079	0.811044	0.901929
PSEEN0782	10060.6	-0.0983464	0.304773	-0.322687	0.746932	0.863118
PSEEN0783	3718.36	-0.189647	0.389223	-0.487245	0.626085	0.780864
PSEEN0784	1070.66	-0.267561	0.312209	-0.856994	0.391448	0.606935
PSEEN0785	1330.79	0.0846441	0.0836804	1.01152	0.31177	0.53448
PSEEN0786	2172.18	0.151177	0.106253	1.4228	0.154795	0.343141
PSEEN0787	26627	-0.167684	0.225538	-0.743485	0.457188	0.660271
PSEEN0788	1063.3	0.0502678	0.113704	0.442093	0.658422	0.802943
PSEEN0789	2444.22	-0.177654	0.182316	-0.974429	0.329844	0.551345
PSEEN0790	2136.22	0.367354	0.124106	2.96	0.00307635	0.0199009
PSEEN0792	1368.09	0.291362	0.0824038	3.53578	0.000406578	0.00376353
PSEEN0793	937.886	0.581181	0.190228	3.05518	0.00224929	0.0155066
PSEEN0794	1226.22	0.65883	0.234461	2.80997	0.00495455	0.0285822
PSEEN0795	2520.39	0.583846	0.245706	2.3762	0.0174921	0.0740008
PSEEN0796	580.157	0.431845	0.158884	2.71799	0.00656804	0.0354809
PSEEN0797	3903.08	0.15361	0.0948828	1.61894	0.10546	0.265491
PSEEN0798	11333.1	0.132729	0.132241	1.00369	0.315529	0.537654
PSEEN0799	5017.84	-0.147273	0.221852	-0.663838	0.506794	0.695369
PSEEN0800	109474	0.39461	0.339786	1.16135	0.2455	0.461638
PSEEN0801	214.521	0.271639	0.275973	0.984294	0.324971	0.546146
PSEEN0802	565.587	-0.158071	0.13265	-1.19164	0.233403	0.447775
PSEEN0803	7343.85	-0.152443	0.112773	-1.35177	0.176449	0.374138
PSEEN0804	532.991	-0.0564352	0.155682	-0.362503	0.716976	0.841359
PSEEN0805	922.825	-0.102536	0.128346	-0.798907	0.424344	0.633214
PSEEN0806	2610.68	0.108058	0.145336	0.743501	0.457179	0.660271
PSEEN0807	1807.75	0.282566	0.0951553	2.96952	0.00298264	0.0194425
PSEEN0809	585.971	-0.0483217	0.150763	-0.320515	0.748578	0.863867
PSEEN0810	998.457	0.0492303	0.247434	0.198963	0.842292	0.917549
PSEEN0812	1253.08	0.406077	0.299812	1.35444	0.175596	0.373229
PSEEN0813	149.791	-0.0406539	0.139699	-0.29101	0.771044	0.877693
PSEEN0814	89.1315	0.0940006	0.30435	0.308857	0.75743	0.869336
PSEEN0815	229.178	-0.181075	0.186735	-0.969694	0.332199	0.55383
PSEEN0816	104398	0.260442	0.277735	0.937736	0.34838	0.567208
PSEEN0817	2389.04	-0.0850567	0.136297	-0.624053	0.532593	0.715786
PSEEN0818	1496.32	-0.4971	0.101231	-4.91054	9.08246e-07	1.64389e-05
PSEEN0819	56.9805	0.0520647	0.164336	0.316818	0.751381	0.864844
PSEEN0820	1416.33	0.289868	0.132292	2.19113	0.0284425	0.105855
PSEEN0821	1274.5	0.331358	0.153517	2.15844	0.0308936	0.112216
PSEEN0822	880.765	-0.123605	0.31777	-0.388976	0.697294	0.829976
PSEEN0823	87.2499	-0.0297203	0.146105	-0.203418	0.838808	0.915648
PSEEN0824	1291.1	0.0965667	0.0948081	1.01855	0.308417	0.53086
PSEEN0825	2288.19	-0.00927601	0.0991339	-0.0935705	0.92545	0.965217
PSEEN0826	727.495	-0.235815	0.152147	-1.54991	0.121163	0.290186
PSEEN0828	2392.15	0.0970633	0.118831	0.816818	0.414033	0.625562
PSEEN0829	495.564	-0.159525	0.0729196	-2.18768	0.0286929	0.106426
PSEEN0830	233.391	0.294669	0.127988	2.30231	0.0213175	0.0865016
PSEEN0831	675.711	1.32478	0.153387	8.63686	5.77786e-18	4.16876e-16
PSEEN0832	75.3876	1.21893	0.183188	6.65402	2.85196e-11	1.06677e-09
PSEEN0833	201.303	1.21295	0.136478	8.88748	6.25089e-19	5.06515e-17
PSEEN0834	263.687	0.226972	0.129639	1.75081	0.0799792	0.219974
PSEEN0835	191.581	0.426968	0.131565	3.24531	0.00117324	0.00912774
PSEEN0836	800.965	0.442503	0.128034	3.45613	0.000547995	0.00485091
PSEEN0838	130.038	0.0521213	0.133657	0.389963	0.696564	0.829689
PSEEN0839	28.1077	0.171054	0.361711	0.472901	0.636284	0.789472
PSEEN0840	1400.3	-0.228456	0.291735	-0.783094	0.433572	0.641467
PSEEN0841	379.995	0.067758	0.112443	0.602601	0.546774	0.725641
PSEEN0842	68.9367	0.0649337	0.145515	0.446234	0.655428	0.801333
PSEEN0843	1131.01	-0.167351	0.0720419	-2.32296	0.0201811	0.0827833
PSEEN0845	489.756	-0.220976	0.215631	-1.02479	0.305462	0.527845
PSEEN0846	576.576	0.122141	0.17495	0.698149	0.485084	0.680235
PSEEN0847	55.5894	0.679795	0.25436	2.67258	0.00752714	0.0393698
PSEEN0848	180.03	2.64562	0.409688	6.45766	1.06337e-10	3.63687e-09
PSEEN0849	318.832	2.39564	0.322598	7.4261	1.11849e-13	6.13653e-12
PSEEN0850	60.0022	3.04622	0.467234	6.51969	7.04547e-11	2.4739e-09
PSEEN0851	5608.5	1.30557	0.717049	1.82075	0.068645	0.19822
PSEEN0852	401.937	0.173523	0.176506	0.983098	0.325559	0.546621
PSEEN0853	45.5992	-0.363946	0.164535	-2.21197	0.0269685	0.10178
PSEEN0854	653.328	0.298333	0.137242	2.17378	0.0297215	0.109318
PSEEN0855	120.808	0.240408	0.134362	1.78925	0.0735738	0.208677
PSEEN0856	1469.85	0.447315	0.163483	2.73617	0.00621598	0.0342106
PSEEN0857	685.465	-0.00867313	0.180504	-0.0480495	0.961677	0.982366
PSEEN0858	771.462	0.142899	0.143444	0.996201	0.319152	0.539812
PSEEN0859	689.53	0.0194973	0.328393	0.0593717	0.952656	0.978418
PSEEN0860	1114.84	-0.0593036	0.26214	-0.226229	0.821024	0.90752
PSEEN0861	1694.93	3.0393	0.229476	13.2445	4.85335e-40	1.27813e-37
PSEEN0862	209.685	1.58773	0.220338	7.20588	5.76722e-13	2.68814e-11
PSEEN0863	2234.09	0.804301	0.105422	7.62933	2.35976e-14	1.38099e-12
PSEEN0864	192.122	1.43094	0.15482	9.24256	2.40662e-20	2.30466e-18
PSEEN0866	169.278	1.32675	0.222827	5.95418	2.61383e-09	7.77799e-08
PSEEN0867	7.44258	1.35734	0.424078	3.20068	0.00137105	0.0103834
PSEEN0870	15.2997	0.465706	0.271165	1.71743	0.0859007	0.230483
PSEEN0871	377.527	0.0992811	0.0932801	1.06433	0.287177	0.51191
PSEEN0872	162.32	0.45508	0.424772	1.07135	0.284011	0.508286
PSEEN0873	2632.73	0.732967	0.238559	3.07247	0.00212294	0.0147125
PSEEN0875	2134.02	-0.0799624	0.132698	-0.60259	0.546781	0.725641
PSEEN0876	519.822	0.290171	0.118749	2.44357	0.0145428	0.0647479
PSEEN0877	415.207	0.180434	0.126594	1.42529	0.154072	0.341971
PSEEN0878	452.263	0.187046	0.155339	1.20412	0.228545	0.442391
PSEEN0879	695.614	-0.167376	0.131916	-1.26881	0.204509	0.409155
PSEEN0880	479.494	-0.0115439	0.259672	-0.0444558	0.964541	0.983724
PSEEN0881	209.199	0.256959	0.153794	1.6708	0.0947615	0.246496
PSEEN0882	194.457	-0.109727	0.118435	-0.926476	0.354198	0.573666
[truncated: 4,497 more rows]

## Sheet: featureCounts Count Table
# Program:featureCounts v2.0.1; Command:"featureCounts" "--extraAttributes" "name,gene_biotype" "-a" "frankenstein.gtf" "-t" "gene" "-o" "3.9counts_all.txt" "-T" "8" "-g" "gene_id" "-p" "-s" "0" "sample01.sorted.bam" "sample02.sorted.bam" "sample03.sorted.bam" "sample04.sorted.bam" "sample05.sorted.bam" "sample06.sorted.bam" "sample07.sorted.bam" "sample08.sorted.bam" "sample09.sorted.bam" "sampl…
[truncated: 5,322 more rows]
[truncated: 7 more columns]
